# Supplementary material for: Multiomics characterization of acute child illness and mortality in Africa and South Asia
Source: Nat Commun. 2026 Apr 13;17:5171. doi: 10.1038/s41467-026-69754-w (PMC13249890; doi:10.1038/s41467-026-69754-w)
Supplement: Supplementary file 4 — Source Data [file 41467_2026_69754_MOESM4_ESM.xlsx]

## Sheet: figure_1b
Site	Included	Cohort
Mbagathi	Included	Admission
Matlab	Included	Admission
Blantyre	Included	Admission
Dhaka	Included	Validation
Banfora	Excluded	Admission
Banfora	Excluded	Admission
Blantyre	Excluded	Admission
Dhaka	Included	Community
Karachi	Included	Admission
Mbagathi	Included	Admission
Kilifi	Included	Discharge
Blantyre	Included	Admission
Migori	Excluded	Discharge
Kilifi	Included	Discharge
Matlab	Included	Admission
Kampala	Excluded	Admission
Kampala	Excluded	Admission
Dhaka	Included	Discharge
Kampala	Included	Admission
Migori	Excluded	Admission
Dhaka	Included	Admission
Karachi	Included	Discharge
Mbagathi	Excluded	Discharge
Matlab	Included	Community
Karachi	Included	Admission
Blantyre	Excluded	Admission
Migori	Excluded	Admission
Banfora	Included	Community
Migori	Excluded	Admission
Kilifi	Included	Discharge
Banfora	Included	Community
Dhaka	Included	Admission
Kampala	Excluded	Discharge
Kampala	Included	Admission
Blantyre	Excluded	Discharge
Karachi	Included	Discharge
Banfora	Excluded	Admission
Banfora	Included	Admission
Migori	Included	Discharge
Dhaka	Included	Community
Karachi	Excluded	Admission
Migori	Included	Admission
Dhaka	Included	Discharge
Migori	Included	Admission
Migori	Excluded	Admission
Mbagathi	Included	Community
Blantyre	Excluded	Discharge
Karachi	Excluded	Discharge
Blantyre	Included	Admission
Dhaka	Included	Community
Karachi	Excluded	Discharge
Migori	Included	Admission
Blantyre	Excluded	Admission
Migori	Included	Validation
Kilifi	Excluded	Admission
Kilifi	Included	Admission
Migori	Included	Admission
Mbagathi	Included	Admission
Migori	Included	Discharge
Dhaka	Included	Discharge
Dhaka	Included	Discharge
Migori	Excluded	Admission
Dhaka	Included	Community
Matlab	Included	Discharge
Kampala	Included	Community
Matlab	Included	Community
Kilifi	Included	Community
Karachi	Included	Discharge
Mbagathi	Included	Admission
Blantyre	Included	Community
Migori	Included	Admission
Mbagathi	Included	Admission
Kampala	Included	Validation
Migori	Included	Admission
Karachi	Included	Community
Migori	Included	Admission
Kampala	Included	Admission
Kampala	Excluded	Discharge
Kilifi	Included	Validation
Blantyre	Included	Admission
Banfora	Included	Community
Mbagathi	Included	Admission
Karachi	Excluded	Discharge
Migori	Included	Community
Mbagathi	Excluded	Discharge
Kilifi	Included	Admission
Migori	Included	Discharge
Blantyre	Excluded	Admission
Dhaka	Included	Discharge
Blantyre	Excluded	Discharge
Migori	Included	Discharge
Matlab	Included	Discharge
Blantyre	Included	Community
Karachi	Included	Discharge
Banfora	Included	Admission
Matlab	Excluded	Discharge
Migori	Included	Admission
Dhaka	Included	Discharge
Kampala	Included	Discharge
Migori	Included	Discharge
Matlab	Included	Admission
Kampala	Excluded	Admission
Migori	Included	Validation
Migori	Excluded	Admission
Blantyre	Included	Discharge
Kilifi	Included	Community
Dhaka	Included	Validation
Matlab	Included	Admission
Mbagathi	Excluded	Admission
Kampala	Excluded	Discharge
Kampala	Excluded	Discharge
Blantyre	Included	Discharge
Mbagathi	Included	Discharge
Kampala	Excluded	Discharge
Migori	Included	Discharge
Kampala	Excluded	Discharge
Dhaka	Included	Discharge
Matlab	Included	Discharge
Dhaka	Included	Admission
Dhaka	Included	Admission
Blantyre	Included	Community
Kampala	Excluded	Discharge
Dhaka	Included	Admission
Karachi	Included	Discharge
Kampala	Included	Community
Blantyre	Excluded	Discharge
Karachi	Excluded	Admission
Matlab	Excluded	Discharge
Matlab	Included	Community
Blantyre	Excluded	Discharge
Dhaka	Included	Discharge
Kampala	Included	Discharge
Mbagathi	Included	Discharge
Blantyre	Excluded	Admission
Mbagathi	Included	Community
Mbagathi	Excluded	Admission
Blantyre	Included	Discharge
Blantyre	Included	Community
Kilifi	Excluded	Discharge
Karachi	Included	Community
Dhaka	Included	Discharge
Kilifi	Excluded	Admission
Kampala	Included	Discharge
Banfora	Excluded	Admission
Kilifi	Included	Admission
Kampala	Excluded	Admission
Kilifi	Included	Admission
Banfora	Excluded	Admission
Kilifi	Included	Community
Karachi	Excluded	Admission
Dhaka	Included	Admission
Karachi	Excluded	Admission
Blantyre	Excluded	Discharge
Matlab	Included	Discharge
Mbagathi	Included	Discharge
Dhaka	Included	Admission
Blantyre	Included	Admission
Banfora	Excluded	Discharge
Karachi	Excluded	Discharge
Kampala	Excluded	Admission
Banfora	Excluded	Discharge
Karachi	Included	Discharge
Blantyre	Excluded	Admission
Kampala	Excluded	Discharge
Mbagathi	Included	Admission
Dhaka	Included	Admission
Migori	Excluded	Community
Dhaka	Included	Admission
Mbagathi	Included	Admission
Dhaka	Included	Community
Karachi	Included	Discharge
Mbagathi	Excluded	Admission
Banfora	Included	Admission
Dhaka	Included	Admission
Migori	Included	Validation
Dhaka	Included	Validation
Kampala	Excluded	Admission
Migori	Excluded	Discharge
Banfora	Included	Validation
Dhaka	Included	Discharge
Matlab	Included	Discharge
Blantyre	Excluded	Admission
Banfora	Excluded	Admission
Dhaka	Included	Admission
Dhaka	Included	Discharge
Kampala	Excluded	Community
Matlab	Included	Community
Dhaka	Included	Discharge
Karachi	Excluded	Admission
Banfora	Excluded	Admission
Mbagathi	Included	Admission
Dhaka	Included	Admission
Kampala	Excluded	Discharge
Blantyre	Excluded	Discharge
Matlab	Included	Community
Karachi	Excluded	Discharge
Kampala	Included	Admission
Migori	Excluded	Community
Migori	Included	Discharge
Dhaka	Included	Discharge
Kampala	Excluded	Admission
Kampala	Excluded	Discharge
Blantyre	Excluded	Admission
Dhaka	Included	Validation
Banfora	Included	Admission
Kampala	Excluded	Admission
Dhaka	Included	Validation
Kampala	Included	Discharge
Dhaka	Included	Admission
Kampala	Included	Discharge
Blantyre	Excluded	Discharge
Dhaka	Included	Discharge
Dhaka	Included	Admission
Banfora	Excluded	Admission
Kampala	Excluded	Admission
Migori	Excluded	Admission
Karachi	Excluded	Discharge
Kampala	Included	Validation
Dhaka	Included	Validation
Mbagathi	Included	Discharge
Banfora	Included	Community
Matlab	Excluded	Discharge
Karachi	Included	Discharge
Blantyre	Included	Discharge
Kilifi	Included	Admission
Banfora	Excluded	Discharge
Blantyre	Excluded	Admission
Mbagathi	Included	Community
Dhaka	Included	Discharge
Dhaka	Included	Community
Matlab	Excluded	Admission
Migori	Included	Admission
Banfora	Excluded	Discharge
Matlab	Included	Admission
Matlab	Excluded	Community
Dhaka	Included	Admission
Kampala	Included	Discharge
Migori	Included	Admission
Blantyre	Included	Discharge
Mbagathi	Excluded	Discharge
Matlab	Excluded	Admission
Migori	Excluded	Discharge
Dhaka	Included	Validation
Kampala	Included	Admission
Karachi	Excluded	Discharge
Matlab	Included	Admission
Blantyre	Included	Community
Mbagathi	Included	Admission
Migori	Included	Discharge
Matlab	Included	Discharge
Kampala	Excluded	Admission
Banfora	Included	Discharge
Matlab	Included	Admission
Blantyre	Excluded	Admission
Banfora	Included	Discharge
Mbagathi	Included	Admission
Dhaka	Included	Admission
Banfora	Excluded	Discharge
Kampala	Included	Admission
Kampala	Included	Admission
Dhaka	Included	Discharge
Dhaka	Included	Discharge
Kampala	Excluded	Discharge
Banfora	Included	Admission
Dhaka	Included	Admission
Kampala	Included	Discharge
Migori	Included	Admission
Karachi	Excluded	Discharge
Migori	Included	Discharge
Mbagathi	Included	Community
Kampala	Excluded	Discharge
Banfora	Excluded	Admission
Kampala	Included	Discharge
Blantyre	Excluded	Discharge
Migori	Excluded	Discharge
Karachi	Excluded	Discharge
Migori	Included	Discharge
Dhaka	Excluded	Community
Karachi	Excluded	Admission
Matlab	Included	Community
Matlab	Included	Community
Kilifi	Included	Discharge
Blantyre	Excluded	Admission
Karachi	Excluded	Discharge
Kampala	Included	Discharge
Banfora	Included	Admission
Blantyre	Excluded	Discharge
Matlab	Included	Admission
Dhaka	Included	Discharge
Migori	Excluded	Admission
Karachi	Included	Admission
Migori	Included	Admission
Banfora	Included	Community
Banfora	Included	Discharge
Banfora	Excluded	Admission
Blantyre	Excluded	Discharge
Banfora	Excluded	Discharge
Matlab	Included	Discharge
Mbagathi	Included	Discharge
Karachi	Excluded	Discharge
Mbagathi	Included	Validation
Mbagathi	Included	Admission
Blantyre	Included	Community
Banfora	Excluded	Admission
Banfora	Included	Admission
Matlab	Included	Discharge
Kilifi	Included	Admission
Blantyre	Excluded	Admission
Blantyre	Excluded	Discharge
Banfora	Included	Validation
Banfora	Excluded	Discharge
Kampala	Excluded	Discharge
Dhaka	Included	Discharge
Karachi	Included	Admission
Kampala	Included	Community
Migori	Excluded	Discharge
Dhaka	Included	Discharge
Kampala	Included	Admission
Banfora	Included	Validation
Kilifi	Included	Community
Kilifi	Excluded	Discharge
Migori	Excluded	Discharge
Blantyre	Included	Admission
Kilifi	Excluded	Admission
Kampala	Included	Admission
Migori	Excluded	Discharge
Dhaka	Included	Admission
Kampala	Excluded	Discharge
Mbagathi	Included	Admission
Kampala	Included	Admission
Migori	Excluded	Discharge
Dhaka	Included	Validation
Kampala	Included	Discharge
Migori	Excluded	Admission
Mbagathi	Excluded	Discharge
Migori	Excluded	Discharge
Blantyre	Included	Discharge
Banfora	Excluded	Admission
Kampala	Included	Admission
Mbagathi	Included	Admission
Blantyre	Included	Admission
Kampala	Excluded	Admission
Kampala	Included	Discharge
Kampala	Included	Discharge
Kampala	Excluded	Discharge
Blantyre	Excluded	Admission
Dhaka	Included	Admission
Mbagathi	Included	Admission
Migori	Included	Discharge
Kilifi	Excluded	Admission
Migori	Included	Community
Dhaka	Included	Validation
Kampala	Included	Admission
Dhaka	Included	Discharge
Mbagathi	Included	Discharge
Karachi	Included	Community
Kampala	Included	Discharge
Kilifi	Included	Discharge
Mbagathi	Excluded	Discharge
Karachi	Included	Validation
Mbagathi	Included	Admission
Karachi	Excluded	Discharge
Dhaka	Included	Validation
Kampala	Excluded	Admission
Karachi	Excluded	Admission
Mbagathi	Included	Admission
Blantyre	Excluded	Admission
Migori	Included	Discharge
Dhaka	Included	Discharge
Dhaka	Included	Admission
Mbagathi	Excluded	Admission
Kampala	Excluded	Admission
Mbagathi	Included	Discharge
Migori	Excluded	Admission
Dhaka	Included	Community
Dhaka	Included	Discharge
Kilifi	Included	Community
Mbagathi	Included	Admission
Kilifi	Excluded	Admission
Migori	Included	Discharge
Kampala	Excluded	Discharge
Karachi	Excluded	Discharge
Matlab	Included	Admission
Matlab	Excluded	Discharge
Migori	Included	Community
Mbagathi	Included	Admission
Karachi	Excluded	Admission
Migori	Excluded	Admission
Dhaka	Included	Admission
Banfora	Included	Admission
Banfora	Excluded	Discharge
Migori	Included	Admission
Kampala	Included	Community
Karachi	Included	Community
Kampala	Excluded	Admission
Blantyre	Excluded	Discharge
Kilifi	Excluded	Admission
Blantyre	Excluded	Discharge
Banfora	Included	Admission
Migori	Included	Validation
Kampala	Included	Admission
Blantyre	Excluded	Admission
Mbagathi	Excluded	Discharge
Kampala	Excluded	Discharge
Kampala	Included	Admission
Kampala	Excluded	Admission
Migori	Included	Validation
Kampala	Excluded	Discharge
Matlab	Excluded	Admission
Migori	Included	Discharge
Matlab	Excluded	Discharge
Dhaka	Included	Community
Banfora	Included	Admission
Kampala	Included	Discharge
Kampala	Excluded	Admission
Banfora	Included	Discharge
Karachi	Excluded	Discharge
Dhaka	Included	Admission
Kampala	Included	Community
Karachi	Included	Admission
Karachi	Excluded	Discharge
Banfora	Included	Discharge
Mbagathi	Excluded	Admission
Blantyre	Excluded	Admission
Blantyre	Excluded	Admission
Banfora	Excluded	Discharge
Karachi	Included	Discharge
Kilifi	Included	Discharge
Blantyre	Included	Discharge
Matlab	Included	Community
Mbagathi	Included	Discharge
Karachi	Included	Community
Banfora	Included	Discharge
Blantyre	Included	Community
Migori	Included	Community
Migori	Excluded	Discharge
Mbagathi	Included	Discharge
Dhaka	Included	Validation
Kampala	Included	Community
Mbagathi	Excluded	Community
Migori	Included	Admission
Kilifi	Included	Admission
Blantyre	Excluded	Admission
Banfora	Excluded	Discharge
Blantyre	Excluded	Admission
Karachi	Excluded	Discharge
Kampala	Excluded	Admission
Karachi	Included	Community
Banfora	Included	Admission
Kampala	Excluded	Admission
Karachi	Included	Admission
Mbagathi	Included	Admission
Kampala	Excluded	Discharge
Dhaka	Included	Community
Banfora	Excluded	Discharge
Kampala	Included	Validation
Dhaka	Included	Community
Banfora	Included	Admission
Kampala	Included	Validation
Migori	Excluded	Admission
Migori	Excluded	Discharge
Dhaka	Excluded	Discharge
Banfora	Included	Admission
Karachi	Included	Community
Kilifi	Excluded	Admission
Kampala	Included	Admission
Banfora	Included	Admission
Kampala	Included	Discharge
Karachi	Included	Admission
Blantyre	Included	Admission
Migori	Included	Admission
Blantyre	Included	Discharge
Dhaka	Included	Discharge
Karachi	Excluded	Discharge
Blantyre	Excluded	Admission
Kilifi	Included	Admission
Mbagathi	Included	Admission
Migori	Included	Admission
Dhaka	Excluded	Admission
Mbagathi	Included	Community
Dhaka	Included	Admission
Karachi	Included	Admission
Dhaka	Included	Discharge
Mbagathi	Excluded	Discharge
Migori	Included	Validation
Karachi	Included	Discharge
Blantyre	Included	Discharge
Mbagathi	Included	Discharge
Karachi	Included	Community
Blantyre	Included	Discharge
Migori	Included	Admission
Mbagathi	Excluded	Admission
Banfora	Included	Admission
Matlab	Included	Admission
Dhaka	Included	Community
Banfora	Excluded	Admission
Kilifi	Included	Community
Matlab	Included	Admission
Karachi	Included	Community
Banfora	Included	Discharge
Migori	Included	Validation
Migori	Excluded	Discharge
Migori	Included	Validation
Kilifi	Included	Discharge
Karachi	Excluded	Admission
Banfora	Included	Community
Mbagathi	Included	Admission
Karachi	Included	Admission
Banfora	Included	Discharge
Matlab	Included	Admission
Blantyre	Excluded	Admission
Mbagathi	Excluded	Admission
Migori	Included	Discharge
Kampala	Included	Discharge
Kampala	Included	Discharge
Migori	Included	Admission
Dhaka	Included	Discharge
Karachi	Excluded	Discharge
Matlab	Included	Admission
Kampala	Included	Discharge
Blantyre	Included	Discharge
Kampala	Excluded	Discharge
Kilifi	Included	Discharge
Kilifi	Included	Admission
Blantyre	Included	Discharge
Matlab	Included	Admission
Blantyre	Included	Community
Dhaka	Included	Admission
Matlab	Included	Admission
Mbagathi	Excluded	Discharge
Mbagathi	Included	Admission
Blantyre	Included	Admission
Migori	Included	Discharge
Banfora	Included	Discharge
Banfora	Included	Admission
Matlab	Included	Discharge
Migori	Excluded	Admission
Karachi	Included	Community
Karachi	Excluded	Admission
Mbagathi	Excluded	Discharge
Kampala	Included	Discharge
Banfora	Excluded	Discharge
Kilifi	Excluded	Admission
Matlab	Included	Admission
Migori	Included	Validation
Banfora	Included	Admission
Mbagathi	Included	Admission
Kampala	Excluded	Admission
Mbagathi	Included	Community
Karachi	Included	Community
Blantyre	Included	Admission
Kilifi	Included	Discharge
Karachi	Included	Admission
Banfora	Included	Community
Blantyre	Included	Admission
Mbagathi	Excluded	Discharge
Karachi	Included	Discharge
Karachi	Included	Community
Kilifi	Included	Validation
Dhaka	Included	Community
Kampala	Excluded	Discharge
Matlab	Included	Admission
Kilifi	Included	Admission
Banfora	Included	Admission
Karachi	Included	Admission
Dhaka	Included	Community
Kilifi	Included	Discharge
Banfora	Included	Admission
Blantyre	Included	Admission
Karachi	Included	Discharge
Banfora	Included	Discharge
Blantyre	Included	Discharge
Matlab	Included	Admission
Matlab	Excluded	Discharge
Karachi	Included	Admission
Kampala	Included	Admission
Kilifi	Included	Admission
Karachi	Excluded	Admission
Kampala	Excluded	Admission
Banfora	Included	Admission
Kampala	Included	Community
Kampala	Excluded	Admission
Matlab	Excluded	Admission
Karachi	Included	Admission
Matlab	Included	Discharge
Migori	Included	Admission
Migori	Included	Discharge
Matlab	Included	Admission
Migori	Included	Discharge
Blantyre	Excluded	Admission
Dhaka	Included	Admission
Kampala	Included	Discharge
Dhaka	Included	Discharge
Mbagathi	Excluded	Community
Migori	Excluded	Discharge
Kampala	Included	Admission
Migori	Included	Admission
Migori	Included	Admission
Mbagathi	Excluded	Discharge
Mbagathi	Included	Admission
Migori	Included	Admission
Blantyre	Excluded	Admission
Blantyre	Included	Admission
Kampala	Excluded	Admission
Migori	Excluded	Admission
Matlab	Excluded	Discharge
Migori	Excluded	Discharge
Matlab	Included	Admission
Kilifi	Included	Discharge
Kampala	Included	Admission
Mbagathi	Included	Admission
Blantyre	Included	Community
Mbagathi	Excluded	Community
Dhaka	Included	Discharge
Kampala	Excluded	Admission
Kilifi	Included	Admission
Kampala	Included	Discharge
Blantyre	Included	Community
Matlab	Included	Community
Dhaka	Included	Discharge
Dhaka	Included	Admission
Kampala	Excluded	Admission
Dhaka	Included	Admission
Banfora	Included	Discharge
Blantyre	Included	Admission
Dhaka	Included	Admission
Blantyre	Included	Admission
Blantyre	Excluded	Admission
Blantyre	Excluded	Admission
Migori	Excluded	Discharge
Banfora	Included	Community
Dhaka	Included	Validation
Mbagathi	Included	Community
Mbagathi	Excluded	Discharge
Dhaka	Included	Community
Kampala	Excluded	Admission
Kampala	Excluded	Discharge
Blantyre	Excluded	Discharge
Kilifi	Excluded	Admission
Blantyre	Excluded	Discharge
Banfora	Included	Admission
Dhaka	Included	Discharge
Migori	Included	Validation
Kampala	Excluded	Discharge
Migori	Excluded	Discharge
Matlab	Included	Discharge
Blantyre	Excluded	Discharge
Kilifi	Included	Community
Blantyre	Excluded	Discharge
Karachi	Excluded	Admission
Matlab	Included	Community
Kampala	Included	Admission
Migori	Included	Discharge
Dhaka	Included	Validation
Matlab	Included	Admission
Banfora	Excluded	Admission
Banfora	Excluded	Discharge
Blantyre	Excluded	Discharge
Banfora	Included	Community
Matlab	Included	Admission
Dhaka	Included	Admission
Kilifi	Excluded	Admission
Migori	Included	Discharge
Dhaka	Excluded	Admission
Mbagathi	Excluded	Admission
Mbagathi	Included	Admission
Karachi	Excluded	Discharge
Mbagathi	Included	Discharge
Dhaka	Included	Community
Kampala	Excluded	Discharge
Kampala	Excluded	Admission
Migori	Included	Admission
Banfora	Excluded	Admission
Mbagathi	Excluded	Community
Karachi	Included	Admission
Blantyre	Excluded	Discharge
Migori	Included	Discharge
Mbagathi	Included	Admission
Kilifi	Excluded	Admission
Dhaka	Included	Admission
Mbagathi	Included	Admission
Banfora	Included	Admission
Mbagathi	Excluded	Discharge
Matlab	Excluded	Discharge
Mbagathi	Included	Admission
Kampala	Included	Community
Matlab	Included	Admission
Dhaka	Included	Discharge
Dhaka	Included	Discharge
Mbagathi	Included	Community
Karachi	Excluded	Discharge
Mbagathi	Excluded	Discharge
Blantyre	Excluded	Admission
Dhaka	Included	Discharge
Banfora	Excluded	Admission
Banfora	Included	Community
Karachi	Included	Admission
Karachi	Included	Admission
Karachi	Included	Discharge
Matlab	Included	Community
Dhaka	Included	Discharge
Migori	Included	Discharge
Kampala	Included	Discharge
Karachi	Included	Community
Kampala	Excluded	Discharge
Kampala	Excluded	Discharge
Kampala	Excluded	Community
Mbagathi	Included	Community
Banfora	Excluded	Discharge
Mbagathi	Excluded	Admission
Mbagathi	Excluded	Discharge
Blantyre	Included	Discharge
Dhaka	Included	Community
Dhaka	Included	Discharge
Dhaka	Included	Admission
Banfora	Excluded	Admission
Dhaka	Included	Validation
Karachi	Included	Admission
Matlab	Included	Admission
Dhaka	Included	Admission
Kampala	Excluded	Discharge
Karachi	Excluded	Admission
Blantyre	Excluded	Discharge
Kampala	Excluded	Admission
Migori	Included	Community
Kampala	Excluded	Admission
Karachi	Excluded	Admission
Matlab	Included	Discharge
Blantyre	Excluded	Discharge
Kampala	Included	Discharge
Kampala	Excluded	Admission
Migori	Included	Validation
Dhaka	Included	Admission
Banfora	Excluded	Discharge
Migori	Excluded	Admission
Mbagathi	Included	Discharge
Kilifi	Included	Discharge
Karachi	Included	Admission
Blantyre	Excluded	Admission
Migori	Included	Validation
Migori	Excluded	Admission
Dhaka	Included	Discharge
Dhaka	Included	Admission
Migori	Included	Admission
Kampala	Included	Community
Dhaka	Included	Discharge
Banfora	Excluded	Discharge
Banfora	Excluded	Discharge
Kampala	Excluded	Admission
Dhaka	Included	Validation
Dhaka	Included	Validation
Kampala	Excluded	Discharge
Blantyre	Excluded	Admission
Banfora	Excluded	Discharge
Dhaka	Included	Admission
Karachi	Included	Admission
Kampala	Excluded	Discharge
Kilifi	Included	Admission
Kampala	Included	Discharge
Kampala	Included	Admission
Banfora	Excluded	Admission
Kampala	Included	Admission
Migori	Included	Admission
Karachi	Excluded	Discharge
Banfora	Excluded	Admission
Kilifi	Excluded	Discharge
Matlab	Included	Discharge
Dhaka	Included	Admission
Matlab	Included	Admission
Mbagathi	Excluded	Community
Blantyre	Excluded	Admission
Matlab	Included	Community
Banfora	Excluded	Admission
Kampala	Included	Community
Karachi	Included	Admission
Kampala	Excluded	Discharge
Migori	Included	Admission
Blantyre	Excluded	Discharge
Kampala	Included	Discharge
Kampala	Excluded	Admission
Kampala	Excluded	Discharge
Karachi	Excluded	Admission
Kilifi	Excluded	Discharge
Banfora	Included	Admission
Banfora	Included	Community
Blantyre	Included	Discharge
Banfora	Included	Discharge
Blantyre	Included	Discharge
Matlab	Included	Admission
Blantyre	Excluded	Community
Karachi	Excluded	Discharge
Karachi	Included	Discharge
Matlab	Excluded	Discharge
Karachi	Included	Discharge
Kampala	Excluded	Admission
Kilifi	Included	Discharge
Blantyre	Excluded	Discharge
Banfora	Included	Discharge
Mbagathi	Excluded	Admission
Blantyre	Included	Admission
Kilifi	Included	Discharge
Banfora	Included	Admission
Kampala	Excluded	Discharge
Mbagathi	Excluded	Admission
Matlab	Included	Community
Blantyre	Excluded	Discharge
Matlab	Included	Admission
Kilifi	Excluded	Admission
Kampala	Excluded	Admission
Karachi	Included	Admission
Mbagathi	Excluded	Discharge
Karachi	Included	Admission
Kampala	Included	Discharge
Dhaka	Included	Discharge
Karachi	Excluded	Discharge
Migori	Excluded	Admission
Dhaka	Included	Admission
Dhaka	Included	Admission
Migori	Included	Validation
Mbagathi	Included	Community
Banfora	Included	Discharge
Kilifi	Excluded	Discharge
Kilifi	Included	Discharge
Kampala	Included	Discharge
Karachi	Included	Admission
Banfora	Included	Community
Dhaka	Included	Discharge
Banfora	Included	Admission
Dhaka	Included	Community
Kilifi	Included	Discharge
Migori	Included	Community
Migori	Included	Community
Blantyre	Included	Community
Kilifi	Included	Community
Matlab	Excluded	Discharge
Banfora	Included	Community
Dhaka	Excluded	Community
Matlab	Included	Discharge
Matlab	Included	Discharge
Migori	Included	Discharge
Kilifi	Included	Community
Migori	Included	Admission
Migori	Included	Admission
Kampala	Included	Admission
Matlab	Included	Admission
Banfora	Excluded	Discharge
Karachi	Included	Community
Banfora	Excluded	Admission
Blantyre	Included	Community
Blantyre	Included	Admission
Blantyre	Excluded	Discharge
Kilifi	Included	Admission
Blantyre	Excluded	Admission
Matlab	Included	Admission
Karachi	Included	Discharge
Mbagathi	Included	Discharge
Banfora	Excluded	Admission
Migori	Included	Validation
Kampala	Included	Discharge
Karachi	Included	Community
Kampala	Excluded	Admission
Migori	Included	Community
Dhaka	Included	Discharge
Kampala	Included	Admission
Kampala	Excluded	Admission
Dhaka	Included	Validation
Migori	Included	Validation
Banfora	Included	Discharge
Blantyre	Included	Admission
Kilifi	Included	Admission
Kilifi	Included	Validation
Dhaka	Included	Discharge
Banfora	Included	Discharge
Kilifi	Included	Community
Matlab	Excluded	Admission
Migori	Included	Validation
Matlab	Included	Community
Mbagathi	Included	Admission
Blantyre	Excluded	Community
Karachi	Included	Discharge
Dhaka	Included	Discharge
Migori	Included	Admission
Matlab	Included	Admission
Matlab	Included	Admission
Dhaka	Included	Community
Matlab	Included	Community
Kampala	Excluded	Discharge
Blantyre	Excluded	Admission
Mbagathi	Excluded	Admission
Karachi	Excluded	Admission
Karachi	Included	Admission
Migori	Included	Discharge
Banfora	Excluded	Admission
Kampala	Included	Community
Dhaka	Included	Discharge
Migori	Included	Discharge
Mbagathi	Included	Admission
Banfora	Included	Admission
Karachi	Included	Admission
Blantyre	Included	Discharge
Kilifi	Included	Discharge
Mbagathi	Excluded	Admission
Dhaka	Included	Discharge
Banfora	Included	Admission
Matlab	Included	Discharge
Banfora	Included	Discharge
Karachi	Excluded	Discharge
Dhaka	Included	Admission
Dhaka	Included	Admission
Mbagathi	Included	Community
Kampala	Included	Discharge
Mbagathi	Included	Discharge
Kampala	Included	Admission
Kilifi	Excluded	Community
Karachi	Included	Admission
Kilifi	Included	Admission
Banfora	Included	Admission
Banfora	Excluded	Admission
Dhaka	Included	Admission
Dhaka	Included	Admission
Mbagathi	Excluded	Community
Banfora	Excluded	Discharge
Kampala	Included	Discharge
Karachi	Excluded	Discharge
Matlab	Included	Discharge
Karachi	Excluded	Discharge
Matlab	Included	Admission
Banfora	Excluded	Admission
Karachi	Included	Admission
Dhaka	Included	Admission
Kampala	Included	Discharge
Kampala	Excluded	Admission
Karachi	Excluded	Admission
Karachi	Included	Admission
Kampala	Excluded	Admission
Blantyre	Included	Admission
Dhaka	Included	Validation
Karachi	Included	Discharge
Dhaka	Included	Admission
Migori	Included	Admission
Karachi	Excluded	Admission
Banfora	Excluded	Admission
Blantyre	Excluded	Admission
Kilifi	Included	Discharge
Kampala	Excluded	Discharge
Kampala	Excluded	Admission
Dhaka	Included	Validation
Kilifi	Included	Admission
Matlab	Included	Admission
Kampala	Included	Admission
Mbagathi	Included	Admission
Blantyre	Included	Discharge
Dhaka	Included	Validation
Matlab	Included	Community
Kilifi	Included	Community
Karachi	Included	Discharge
Matlab	Included	Admission
Migori	Included	Community
Kampala	Excluded	Discharge
Matlab	Included	Community
Mbagathi	Excluded	Discharge
Migori	Included	Admission
Migori	Included	Admission
Migori	Excluded	Admission
Karachi	Included	Community
Migori	Included	Validation
Migori	Included	Community
Kampala	Excluded	Admission
Kilifi	Included	Community
Migori	Included	Validation
Banfora	Included	Admission
Mbagathi	Excluded	Discharge
Blantyre	Excluded	Admission
Kilifi	Included	Admission
Matlab	Included	Discharge
Kilifi	Included	Admission
Kampala	Excluded	Discharge
Dhaka	Included	Admission
Blantyre	Included	Discharge
Dhaka	Included	Discharge
Banfora	Excluded	Admission
Banfora	Excluded	Discharge
Migori	Excluded	Community
Migori	Included	Admission
Migori	Included	Discharge
Dhaka	Included	Discharge
Karachi	Included	Admission
Matlab	Included	Admission
Banfora	Included	Admission
Kilifi	Included	Admission
Karachi	Included	Discharge
Migori	Included	Validation
Matlab	Included	Discharge
Migori	Included	Admission
Banfora	Included	Community
Karachi	Included	Admission
Migori	Excluded	Admission
Migori	Excluded	Discharge
Migori	Included	Admission
Blantyre	Excluded	Admission
Kampala	Excluded	Admission
Dhaka	Included	Discharge
Banfora	Included	Admission
Karachi	Included	Admission
Karachi	Included	Community
Mbagathi	Included	Validation
Migori	Included	Validation
Migori	Excluded	Admission
Karachi	Excluded	Discharge
Kampala	Excluded	Discharge
Migori	Included	Validation
Banfora	Excluded	Discharge
Dhaka	Included	Admission
Kilifi	Excluded	Admission
Migori	Included	Validation
Matlab	Included	Admission
Migori	Excluded	Admission
Karachi	Included	Community
Karachi	Included	Admission
Migori	Excluded	Admission
Blantyre	Included	Community
Kilifi	Included	Admission
Mbagathi	Included	Discharge
Matlab	Included	Discharge
Banfora	Excluded	Discharge
Mbagathi	Included	Admission
Blantyre	Excluded	Admission
Banfora	Included	Admission
Karachi	Included	Admission
Banfora	Included	Validation
Migori	Included	Admission
Kampala	Excluded	Community
Kampala	Included	Discharge
Migori	Excluded	Discharge
Kilifi	Included	Community
Kampala	Included	Community
Dhaka	Included	Admission
Matlab	Excluded	Discharge
Kampala	Included	Admission
Blantyre	Included	Admission
Banfora	Excluded	Admission
Karachi	Included	Admission
Karachi	Excluded	Discharge
Banfora	Included	Community
Banfora	Included	Validation
Kampala	Excluded	Discharge
Mbagathi	Included	Discharge
Kampala	Excluded	Admission
Migori	Included	Discharge
Banfora	Included	Admission
Karachi	Excluded	Admission
Migori	Included	Admission
Migori	Included	Admission
Kilifi	Excluded	Admission
Banfora	Excluded	Discharge
Migori	Included	Discharge
Kampala	Excluded	Admission
Kampala	Excluded	Admission
Karachi	Included	Admission
Banfora	Excluded	Discharge
Karachi	Included	Admission
Blantyre	Excluded	Discharge
Migori	Excluded	Discharge
Kampala	Included	Admission
Banfora	Excluded	Discharge
Migori	Excluded	Discharge
Banfora	Excluded	Admission
Kilifi	Included	Admission
Banfora	Included	Admission
Blantyre	Excluded	Discharge
Banfora	Included	Admission
Mbagathi	Included	Discharge
Kampala	Included	Admission
Banfora	Included	Community
Kampala	Included	Admission
Karachi	Included	Admission
Blantyre	Excluded	Admission
Kampala	Included	Community
Matlab	Included	Admission
Banfora	Excluded	Admission
Blantyre	Excluded	Admission
Kampala	Included	Discharge
Migori	Included	Validation
Dhaka	Included	Discharge
Blantyre	Excluded	Admission
Kilifi	Excluded	Admission
Migori	Included	Admission
Kilifi	Included	Admission
Mbagathi	Excluded	Discharge
Kilifi	Included	Admission
Banfora	Included	Validation
Banfora	Excluded	Discharge
Karachi	Excluded	Admission
Blantyre	Excluded	Admission
Mbagathi	Included	Discharge
Matlab	Included	Discharge
Karachi	Included	Community
Migori	Excluded	Admission
Kampala	Included	Community
Kampala	Included	Discharge
Matlab	Excluded	Discharge
Banfora	Included	Discharge
Matlab	Included	Admission
Kilifi	Excluded	Discharge
Blantyre	Excluded	Admission
Blantyre	Excluded	Admission
Kilifi	Included	Community
Migori	Included	Discharge
Banfora	Excluded	Admission
Kilifi	Excluded	Discharge
Banfora	Excluded	Discharge
Karachi	Included	Discharge
Banfora	Excluded	Discharge
Blantyre	Excluded	Discharge
Migori	Included	Admission
Dhaka	Included	Admission
Kampala	Included	Discharge
Kampala	Excluded	Discharge
Banfora	Included	Admission
Kampala	Included	Discharge
Mbagathi	Excluded	Discharge
Banfora	Included	Discharge
Blantyre	Excluded	Discharge
Blantyre	Excluded	Discharge
Karachi	Included	Community
Kilifi	Included	Community
Banfora	Included	Discharge
Kampala	Included	Community
Karachi	Excluded	Admission
Dhaka	Included	Admission
Banfora	Excluded	Admission
Mbagathi	Included	Admission
Banfora	Included	Discharge
Kilifi	Included	Discharge
Dhaka	Included	Admission
Mbagathi	Excluded	Admission
Matlab	Included	Community
Banfora	Excluded	Admission
Banfora	Included	Admission
Blantyre	Excluded	Admission
Kampala	Excluded	Discharge
Karachi	Included	Discharge
Mbagathi	Included	Admission
Karachi	Excluded	Admission
Kampala	Excluded	Admission
Mbagathi	Excluded	Discharge
Migori	Included	Discharge
Kampala	Included	Admission
Karachi	Excluded	Discharge
Blantyre	Included	Discharge
Mbagathi	Excluded	Admission
Mbagathi	Included	Admission
Banfora	Excluded	Discharge
Kampala	Included	Discharge
Karachi	Included	Admission
Mbagathi	Excluded	Discharge
Kampala	Excluded	Admission
Kampala	Excluded	Discharge
Kilifi	Included	Admission
Migori	Included	Community
Migori	Included	Admission
Blantyre	Included	Admission
Karachi	Included	Discharge
Dhaka	Included	Admission
Matlab	Included	Admission
Mbagathi	Excluded	Discharge
Kampala	Excluded	Admission
Kampala	Included	Admission
Dhaka	Included	Admission
Kilifi	Included	Discharge
Kampala	Included	Discharge
Karachi	Included	Discharge
Migori	Included	Validation
Matlab	Included	Admission
Migori	Excluded	Admission
Banfora	Included	Discharge
Mbagathi	Included	Admission
Karachi	Included	Admission
Dhaka	Included	Discharge
Banfora	Included	Admission
Mbagathi	Included	Admission
Dhaka	Included	Admission
Banfora	Excluded	Discharge
Kampala	Included	Discharge
Banfora	Included	Validation
Mbagathi	Included	Discharge
Karachi	Included	Discharge
Kampala	Excluded	Admission
Dhaka	Excluded	Discharge
Kampala	Excluded	Admission
Karachi	Included	Discharge
Mbagathi	Excluded	Discharge
Matlab	Excluded	Discharge
Karachi	Included	Admission
Kilifi	Included	Admission
Kilifi	Included	Community
Migori	Included	Admission
Blantyre	Excluded	Admission
Banfora	Included	Discharge
Dhaka	Included	Discharge
Banfora	Included	Discharge
Migori	Included	Admission
Mbagathi	Included	Admission
Matlab	Included	Discharge
Dhaka	Included	Discharge
Dhaka	Included	Discharge
Karachi	Included	Discharge
Migori	Included	Validation
Matlab	Included	Discharge
Kilifi	Included	Admission
Banfora	Included	Discharge
Matlab	Included	Admission
Banfora	Included	Discharge
Kilifi	Excluded	Admission
Migori	Excluded	Admission
Karachi	Included	Discharge
Migori	Excluded	Discharge
Kampala	Excluded	Community
Dhaka	Included	Discharge
Blantyre	Excluded	Discharge
Migori	Included	Validation
Banfora	Excluded	Admission
Mbagathi	Excluded	Discharge
Dhaka	Excluded	Admission
Matlab	Excluded	Discharge
Banfora	Included	Admission
Karachi	Included	Discharge
Banfora	Included	Validation
Migori	Included	Admission
Dhaka	Excluded	Discharge
Kampala	Included	Discharge
Mbagathi	Included	Admission
Blantyre	Excluded	Admission
Banfora	Included	Community
Banfora	Included	Admission
Matlab	Included	Discharge
Matlab	Included	Discharge
Matlab	Included	Discharge
Dhaka	Included	Discharge
Banfora	Excluded	Discharge
Migori	Excluded	Community
Karachi	Included	Discharge
Migori	Included	Admission
Banfora	Excluded	Admission
Banfora	Excluded	Admission
Blantyre	Excluded	Discharge
Blantyre	Excluded	Discharge
Dhaka	Included	Admission
Matlab	Excluded	Admission
Mbagathi	Included	Admission
Blantyre	Excluded	Admission
Kampala	Included	Admission
Kampala	Included	Discharge
Blantyre	Included	Discharge
Banfora	Included	Discharge
Matlab	Included	Discharge
Dhaka	Included	Admission
Dhaka	Included	Discharge
Migori	Included	Admission
Karachi	Included	Admission
Karachi	Excluded	Admission
Kilifi	Excluded	Discharge
Kampala	Included	Admission
Migori	Excluded	Discharge
Kampala	Included	Admission
Kampala	Included	Admission
Kilifi	Included	Validation
Dhaka	Included	Community
Mbagathi	Included	Admission
Kampala	Included	Admission
Karachi	Excluded	Discharge
Karachi	Included	Admission
Migori	Excluded	Community
Matlab	Included	Admission
Banfora	Included	Discharge
Blantyre	Included	Discharge
Banfora	Included	Admission
Banfora	Included	Discharge
Kilifi	Included	Community
Karachi	Excluded	Discharge
Karachi	Included	Discharge
Kilifi	Included	Admission
Kampala	Excluded	Discharge
Karachi	Excluded	Discharge
Kampala	Excluded	Admission
Kampala	Included	Discharge
Kampala	Included	Admission
Dhaka	Excluded	Discharge
Dhaka	Included	Admission
Migori	Excluded	Admission
Blantyre	Included	Admission
Migori	Included	Admission
Kampala	Included	Admission
Banfora	Included	Community
Kampala	Included	Admission
Migori	Included	Validation
Karachi	Excluded	Discharge
Kilifi	Included	Discharge
Kilifi	Included	Discharge
Migori	Included	Community
Kampala	Excluded	Admission
Kampala	Included	Discharge
Kampala	Included	Admission
Kampala	Excluded	Discharge
Dhaka	Included	Discharge
Mbagathi	Included	Admission
Kilifi	Included	Discharge
Banfora	Excluded	Discharge
Kilifi	Included	Community
Karachi	Included	Admission
Kilifi	Excluded	Admission
Banfora	Included	Discharge
Karachi	Included	Admission
Kilifi	Included	Discharge
Kampala	Included	Admission
Migori	Excluded	Admission
Banfora	Included	Admission
Mbagathi	Excluded	Discharge
Blantyre	Included	Discharge
Dhaka	Included	Admission
Kampala	Included	Community
Dhaka	Included	Discharge
Dhaka	Included	Discharge
Matlab	Included	Discharge
Matlab	Included	Admission
Karachi	Excluded	Admission
Migori	Excluded	Admission
Matlab	Excluded	Discharge
Kampala	Excluded	Discharge
Blantyre	Included	Admission
Migori	Included	Validation
Migori	Excluded	Discharge
Mbagathi	Excluded	Discharge
Blantyre	Excluded	Admission
Kilifi	Included	Discharge
Kilifi	Excluded	Discharge
Dhaka	Included	Admission
Kampala	Excluded	Admission
Kilifi	Included	Admission
Mbagathi	Excluded	Discharge
Kilifi	Included	Admission
Dhaka	Included	Admission
Kampala	Included	Admission
Karachi	Included	Discharge
Karachi	Included	Discharge
Migori	Included	Admission
Mbagathi	Excluded	Admission
Matlab	Included	Admission
Kampala	Included	Admission
Blantyre	Included	Discharge
Kampala	Excluded	Admission
Kampala	Included	Discharge
Mbagathi	Excluded	Discharge
Blantyre	Included	Discharge
Karachi	Excluded	Admission
Kampala	Included	Admission
Karachi	Excluded	Admission
Kampala	Included	Discharge
Dhaka	Included	Community
Mbagathi	Included	Community
Karachi	Excluded	Discharge
Kampala	Included	Admission
Dhaka	Included	Community
Kampala	Excluded	Admission
Dhaka	Included	Discharge
Banfora	Included	Discharge
Matlab	Included	Admission
Kilifi	Included	Admission
Dhaka	Included	Discharge
Banfora	Included	Admission
Kampala	Excluded	Discharge
Kilifi	Included	Admission
Mbagathi	Included	Discharge
Kampala	Included	Community
Karachi	Excluded	Discharge
Matlab	Included	Discharge
Dhaka	Included	Discharge
Migori	Included	Admission
Blantyre	Included	Community
Karachi	Excluded	Discharge
Mbagathi	Included	Admission
Banfora	Excluded	Admission
Migori	Excluded	Admission
Kilifi	Included	Community
Banfora	Included	Admission
Kampala	Included	Discharge
Dhaka	Included	Discharge
Kampala	Excluded	Admission
Blantyre	Excluded	Community
Matlab	Included	Discharge
Mbagathi	Included	Discharge
Mbagathi	Included	Community
Dhaka	Included	Discharge
Blantyre	Excluded	Admission
Kilifi	Included	Community
Blantyre	Excluded	Admission
Migori	Included	Validation
Kilifi	Included	Community
Mbagathi	Included	Community
Karachi	Excluded	Discharge
Kilifi	Included	Admission
Kilifi	Included	Admission
Kampala	Excluded	Discharge
Mbagathi	Excluded	Discharge
Kampala	Included	Community
Kampala	Included	Admission
Banfora	Excluded	Discharge
Banfora	Included	Community
Kilifi	Included	Admission
Banfora	Included	Community
Karachi	Excluded	Discharge
Migori	Excluded	Discharge
Migori	Excluded	Discharge
Blantyre	Included	Admission
Karachi	Included	Discharge
Banfora	Included	Validation
Matlab	Included	Community
Karachi	Included	Admission
Dhaka	Included	Discharge
Kilifi	Excluded	Discharge
Blantyre	Included	Discharge
Dhaka	Included	Discharge
Kampala	Included	Community
Dhaka	Excluded	Admission
Kilifi	Included	Discharge
Mbagathi	Excluded	Discharge
Kampala	Included	Admission
Karachi	Excluded	Admission
Migori	Included	Admission
Banfora	Excluded	Admission
Karachi	Included	Admission
Dhaka	Included	Admission
Blantyre	Included	Community
Blantyre	Included	Admission
Matlab	Excluded	Discharge
Migori	Excluded	Admission
Banfora	Included	Admission
Kampala	Included	Admission
Matlab	Excluded	Admission
Banfora	Included	Community
Mbagathi	Excluded	Discharge
Migori	Excluded	Admission
Mbagathi	Excluded	Discharge
Mbagathi	Excluded	Admission
Migori	Included	Admission
Matlab	Excluded	Discharge
Blantyre	Excluded	Discharge
Kampala	Excluded	Admission
Dhaka	Included	Admission
Kampala	Excluded	Admission
Mbagathi	Included	Admission
Kilifi	Excluded	Discharge
Mbagathi	Included	Admission
Kilifi	Excluded	Admission
Dhaka	Included	Community
Banfora	Excluded	Discharge
Mbagathi	Excluded	Admission
Migori	Included	Validation
Matlab	Included	Admission
Mbagathi	Included	Discharge
Blantyre	Excluded	Admission
Banfora	Included	Community
Karachi	Excluded	Admission
Blantyre	Excluded	Discharge
Banfora	Included	Admission
Banfora	Excluded	Discharge
Migori	Included	Discharge
Dhaka	Included	Validation
Kampala	Excluded	Admission
Banfora	Excluded	Admission
Karachi	Excluded	Admission
Matlab	Included	Discharge
Kilifi	Included	Admission
Karachi	Excluded	Discharge
Kampala	Included	Admission
Kilifi	Included	Discharge
Karachi	Excluded	Admission
Mbagathi	Excluded	Discharge
Migori	Excluded	Admission
Mbagathi	Excluded	Admission
Karachi	Included	Admission
Matlab	Included	Discharge
Kilifi	Included	Admission
Dhaka	Included	Admission
Kampala	Included	Discharge
Mbagathi	Included	Admission
Karachi	Included	Admission
Karachi	Excluded	Admission
Mbagathi	Included	Admission
Matlab	Excluded	Discharge
Kampala	Excluded	Admission
Banfora	Excluded	Admission
Migori	Excluded	Admission
Matlab	Excluded	Discharge
Dhaka	Excluded	Admission
Blantyre	Excluded	Admission
Mbagathi	Excluded	Admission
Banfora	Included	Discharge
Dhaka	Excluded	Admission
Matlab	Included	Discharge
Matlab	Included	Discharge
Banfora	Included	Admission
Banfora	Excluded	Admission
Karachi	Included	Discharge
Dhaka	Included	Admission
Dhaka	Included	Admission
Kampala	Excluded	Admission
Karachi	Included	Discharge
Mbagathi	Included	Discharge
Blantyre	Included	Discharge
Dhaka	Included	Discharge
Blantyre	Included	Admission
Blantyre	Excluded	Admission
Kampala	Included	Discharge
Kilifi	Included	Discharge
Banfora	Included	Admission
Blantyre	Included	Discharge
Kilifi	Included	Discharge
Karachi	Included	Discharge
Migori	Excluded	Admission
Dhaka	Included	Admission
Kilifi	Excluded	Admission
Blantyre	Included	Discharge
Migori	Included	Admission
Kampala	Included	Admission
Dhaka	Included	Discharge
Mbagathi	Excluded	Community
Karachi	Included	Discharge
Blantyre	Excluded	Admission
Matlab	Excluded	Community
Banfora	Excluded	Discharge
Dhaka	Included	Admission
Dhaka	Included	Discharge
Kilifi	Excluded	Admission
Mbagathi	Included	Admission
Banfora	Included	Admission
Mbagathi	Excluded	Admission
Migori	Included	Discharge
Karachi	Excluded	Discharge
Mbagathi	Included	Community
Dhaka	Included	Discharge
Migori	Excluded	Discharge
Mbagathi	Included	Discharge
Karachi	Included	Community
Matlab	Excluded	Discharge
Banfora	Included	Community
Matlab	Included	Admission
Migori	Excluded	Admission
Dhaka	Included	Discharge
Matlab	Included	Admission
Kampala	Included	Community
Kilifi	Included	Community
Dhaka	Included	Discharge
Kilifi	Excluded	Discharge
Migori	Included	Admission
Blantyre	Included	Community
Banfora	Included	Admission
Karachi	Included	Admission
Blantyre	Included	Community
Migori	Included	Admission
Matlab	Included	Admission
Migori	Included	Discharge
Banfora	Included	Discharge
Banfora	Included	Admission
Matlab	Included	Admission
Kilifi	Included	Community
Dhaka	Included	Admission
Matlab	Included	Admission
Kampala	Excluded	Admission
Dhaka	Included	Admission
Blantyre	Excluded	Admission
Karachi	Included	Community
Karachi	Included	Admission
Dhaka	Included	Admission
Blantyre	Included	Discharge
Matlab	Included	Community
Blantyre	Excluded	Admission
Banfora	Included	Admission
Karachi	Included	Admission
Kampala	Included	Validation
Banfora	Excluded	Admission
Mbagathi	Included	Admission
Blantyre	Included	Admission
Dhaka	Included	Admission
Dhaka	Excluded	Admission
Banfora	Included	Admission
Karachi	Excluded	Admission
Blantyre	Excluded	Discharge
Banfora	Included	Community
Kilifi	Included	Community
Migori	Excluded	Admission
Karachi	Included	Discharge
Kilifi	Excluded	Admission
Migori	Excluded	Admission
Kampala	Included	Admission
Mbagathi	Included	Discharge
Kampala	Included	Discharge
Migori	Excluded	Discharge
Karachi	Included	Admission
Migori	Included	Community
Banfora	Included	Admission
Migori	Included	Admission
Dhaka	Included	Discharge
Matlab	Included	Discharge
Kilifi	Included	Admission
Kilifi	Included	Admission
Dhaka	Included	Discharge
Migori	Included	Admission
Kampala	Excluded	Admission
Matlab	Included	Admission
Dhaka	Included	Discharge
Mbagathi	Excluded	Discharge
Karachi	Included	Discharge
Kampala	Included	Admission
Banfora	Excluded	Discharge
Kampala	Excluded	Admission
Matlab	Included	Discharge
Matlab	Included	Community
Kampala	Included	Admission
Matlab	Included	Admission
Kampala	Excluded	Discharge
Dhaka	Included	Discharge
Blantyre	Excluded	Discharge
Karachi	Excluded	Admission
Migori	Excluded	Admission
Kampala	Excluded	Discharge
Kilifi	Included	Admission
Migori	Excluded	Discharge
Kampala	Excluded	Admission
Kilifi	Excluded	Discharge
Mbagathi	Excluded	Discharge
Karachi	Excluded	Admission
Migori	Included	Community
Migori	Excluded	Discharge
Kampala	Included	Discharge
Migori	Included	Validation
Blantyre	Included	Admission
Banfora	Included	Discharge
Dhaka	Included	Admission
Mbagathi	Included	Admission
Karachi	Included	Discharge
Karachi	Included	Admission
Banfora	Included	Discharge
Banfora	Included	Discharge
Kampala	Excluded	Admission
Karachi	Included	Admission
Kilifi	Included	Discharge
Blantyre	Excluded	Discharge
Karachi	Excluded	Admission
Banfora	Excluded	Admission
Blantyre	Excluded	Discharge
Dhaka	Included	Discharge
Karachi	Included	Community
Kampala	Included	Admission
Blantyre	Excluded	Community
Matlab	Included	Admission
Kampala	Included	Admission
Kampala	Included	Admission
Banfora	Included	Admission
Kampala	Included	Discharge
Dhaka	Included	Discharge
Kilifi	Included	Admission
Banfora	Excluded	Discharge
Kampala	Included	Admission
Kilifi	Excluded	Admission
Blantyre	Excluded	Admission
Kampala	Excluded	Admission
Dhaka	Included	Admission
Karachi	Included	Admission
Blantyre	Excluded	Discharge
Banfora	Included	Admission
Banfora	Included	Discharge
Dhaka	Included	Discharge
Banfora	Excluded	Discharge
Matlab	Excluded	Discharge
Blantyre	Included	Community
Banfora	Included	Admission
Migori	Excluded	Community
Karachi	Excluded	Admission
Kilifi	Excluded	Admission
Matlab	Included	Community
Banfora	Included	Admission
Migori	Included	Community
Karachi	Excluded	Admission
Migori	Included	Discharge
Dhaka	Included	Admission
Kampala	Included	Community
Banfora	Included	Validation
Mbagathi	Excluded	Community
Migori	Excluded	Admission
Matlab	Included	Discharge
Blantyre	Excluded	Admission
Kampala	Excluded	Discharge
Blantyre	Included	Community
Migori	Included	Admission
Mbagathi	Excluded	Discharge
Karachi	Included	Discharge
Matlab	Included	Admission
Banfora	Included	Admission
Dhaka	Included	Admission
Kampala	Included	Admission
Blantyre	Excluded	Admission
Blantyre	Excluded	Admission
Dhaka	Included	Admission
Matlab	Excluded	Discharge
Banfora	Excluded	Discharge
Kilifi	Included	Discharge
Migori	Excluded	Admission
Banfora	Included	Discharge
Migori	Excluded	Discharge
Dhaka	Included	Admission
Banfora	Included	Admission
Blantyre	Included	Admission
Matlab	Excluded	Admission
Dhaka	Included	Discharge
Banfora	Included	Admission
Blantyre	Included	Discharge
Mbagathi	Included	Discharge
Mbagathi	Included	Discharge
Dhaka	Included	Admission
Kampala	Excluded	Admission
Migori	Excluded	Admission
Banfora	Included	Community
Kilifi	Excluded	Discharge
Mbagathi	Excluded	Admission
Karachi	Included	Community
Mbagathi	Included	Discharge
Blantyre	Excluded	Admission
Kampala	Excluded	Discharge
Kilifi	Excluded	Discharge
Mbagathi	Included	Discharge
Kilifi	Excluded	Discharge
Banfora	Included	Admission
Kampala	Excluded	Discharge
Kilifi	Included	Admission
Banfora	Included	Admission
Mbagathi	Included	Admission
Banfora	Included	Discharge
Karachi	Included	Community
Blantyre	Included	Admission
Kilifi	Included	Discharge
Dhaka	Included	Admission
Migori	Included	Admission
Dhaka	Included	Admission
Karachi	Included	Admission
Kilifi	Included	Community
Kampala	Included	Admission
Karachi	Excluded	Discharge
Karachi	Included	Admission
Migori	Included	Validation
Kampala	Excluded	Discharge
Blantyre	Excluded	Admission
Migori	Included	Validation
Banfora	Included	Admission
Blantyre	Included	Community
Banfora	Included	Discharge
Karachi	Excluded	Discharge
Banfora	Included	Validation
Migori	Excluded	Community
Karachi	Excluded	Admission
Banfora	Included	Admission
Migori	Included	Admission
Dhaka	Included	Discharge
Mbagathi	Excluded	Admission
Kampala	Excluded	Discharge
Dhaka	Included	Validation
Mbagathi	Excluded	Discharge
Karachi	Included	Admission
Matlab	Included	Admission
Mbagathi	Included	Admission
Kampala	Excluded	Admission
Karachi	Included	Admission
Kampala	Included	Discharge
Blantyre	Excluded	Admission
Matlab	Included	Admission
Blantyre	Included	Discharge
Blantyre	Excluded	Discharge
Migori	Included	Validation
Mbagathi	Excluded	Admission
Kilifi	Excluded	Admission
Banfora	Included	Admission
Matlab	Included	Admission
Banfora	Excluded	Discharge
Mbagathi	Included	Admission
Migori	Excluded	Discharge
Mbagathi	Excluded	Admission
Banfora	Included	Admission
Kampala	Excluded	Discharge
Dhaka	Included	Discharge
Kampala	Included	Community
Dhaka	Included	Discharge
Migori	Included	Discharge
Karachi	Excluded	Discharge
Banfora	Included	Admission
Migori	Included	Validation
Migori	Included	Community
Dhaka	Included	Admission
Dhaka	Included	Discharge
Migori	Excluded	Admission
Karachi	Included	Admission
Migori	Excluded	Discharge
Dhaka	Included	Validation
Mbagathi	Included	Community
Banfora	Included	Discharge
Migori	Excluded	Discharge
Banfora	Excluded	Admission
Banfora	Included	Admission
Mbagathi	Included	Community
Kilifi	Included	Discharge
Kampala	Included	Admission
Karachi	Included	Discharge
Kampala	Excluded	Admission
Dhaka	Excluded	Admission
Banfora	Excluded	Discharge
Banfora	Included	Admission
Dhaka	Included	Admission
Banfora	Excluded	Admission
Banfora	Included	Validation
Blantyre	Excluded	Admission
Kampala	Excluded	Discharge
Mbagathi	Included	Admission
Kampala	Included	Admission
Kampala	Excluded	Discharge
Blantyre	Excluded	Admission
Blantyre	Included	Discharge
Mbagathi	Excluded	Admission
Kampala	Included	Admission
Dhaka	Included	Discharge
Banfora	Included	Admission
Banfora	Included	Admission
Dhaka	Included	Admission
Kampala	Excluded	Discharge
Migori	Included	Admission
Blantyre	Included	Community
Banfora	Included	Admission
Mbagathi	Included	Discharge
Kampala	Included	Admission
Mbagathi	Included	Discharge
Kampala	Included	Admission
Mbagathi	Excluded	Community
Dhaka	Included	Discharge
Banfora	Included	Discharge
Banfora	Included	Community
Blantyre	Excluded	Admission
Kampala	Included	Admission
Migori	Included	Admission
Karachi	Excluded	Discharge
Banfora	Included	Admission
Kilifi	Included	Admission
Mbagathi	Included	Community
Kilifi	Excluded	Admission
Mbagathi	Included	Admission
Banfora	Included	Admission
Matlab	Included	Community
Mbagathi	Included	Community
Dhaka	Included	Validation
Matlab	Included	Community
Banfora	Included	Discharge
Blantyre	Excluded	Discharge
Kilifi	Excluded	Admission
Blantyre	Included	Admission
Banfora	Included	Discharge
Matlab	Included	Community
Dhaka	Included	Discharge
Kilifi	Included	Community
Mbagathi	Included	Discharge
Migori	Excluded	Admission
Banfora	Included	Discharge
Blantyre	Included	Community
Matlab	Included	Discharge
Karachi	Included	Discharge
Kampala	Excluded	Admission
Kilifi	Included	Community
Dhaka	Included	Discharge
Blantyre	Included	Admission
Banfora	Included	Admission
Kampala	Excluded	Admission
Blantyre	Included	Discharge
Dhaka	Included	Community
Matlab	Included	Admission
Banfora	Included	Admission
Kampala	Included	Admission
Mbagathi	Excluded	Discharge
Banfora	Included	Discharge
Blantyre	Excluded	Admission
Dhaka	Included	Community
Mbagathi	Excluded	Admission
Dhaka	Included	Admission
Karachi	Included	Community
Kampala	Included	Discharge
Kampala	Included	Admission
Kampala	Included	Admission
Matlab	Included	Admission
Blantyre	Included	Discharge
Karachi	Excluded	Admission
Kampala	Included	Admission
Migori	Included	Community
Matlab	Included	Admission
Kilifi	Included	Discharge
Kampala	Included	Community
Migori	Excluded	Community
Dhaka	Included	Admission
Matlab	Included	Discharge
Dhaka	Included	Admission
Banfora	Excluded	Admission
Karachi	Included	Admission
Mbagathi	Included	Admission
Matlab	Excluded	Discharge
Karachi	Excluded	Admission
Migori	Excluded	Discharge
Karachi	Included	Admission
Banfora	Included	Admission
Dhaka	Included	Admission
Karachi	Included	Admission
Dhaka	Included	Admission
Matlab	Excluded	Discharge
Blantyre	Included	Admission
Blantyre	Excluded	Admission
Mbagathi	Included	Admission
Banfora	Included	Admission
Kampala	Excluded	Discharge
Kampala	Excluded	Discharge
Migori	Included	Validation
Matlab	Included	Admission
Matlab	Included	Community
Kampala	Excluded	Discharge
Banfora	Included	Discharge
Migori	Excluded	Discharge
Dhaka	Included	Community
Kampala	Included	Admission
Dhaka	Included	Discharge
Dhaka	Included	Admission
Kampala	Excluded	Admission
Dhaka	Included	Community
Karachi	Included	Discharge
Banfora	Excluded	Admission
Banfora	Excluded	Discharge
Kampala	Excluded	Discharge
Matlab	Included	Admission
Karachi	Included	Admission
Kilifi	Excluded	Discharge
Kampala	Excluded	Discharge
Migori	Included	Discharge
Matlab	Included	Discharge
Migori	Excluded	Discharge
Mbagathi	Included	Discharge
Banfora	Excluded	Admission
Karachi	Included	Discharge
Dhaka	Excluded	Admission
Kilifi	Excluded	Discharge
Kampala	Included	Community
Dhaka	Included	Discharge
Karachi	Included	Discharge
Blantyre	Excluded	Admission
Banfora	Included	Community
Mbagathi	Included	Discharge
Blantyre	Included	Discharge
Dhaka	Included	Admission
Mbagathi	Included	Admission
Banfora	Excluded	Admission
Banfora	Included	Admission
Matlab	Included	Discharge
Karachi	Excluded	Discharge
Banfora	Included	Discharge
Matlab	Included	Discharge
Mbagathi	Included	Admission
Kilifi	Included	Community
Mbagathi	Excluded	Admission
Matlab	Excluded	Admission
Blantyre	Included	Admission
Blantyre	Excluded	Discharge
Dhaka	Included	Admission
Karachi	Excluded	Discharge
Blantyre	Included	Discharge
Dhaka	Included	Validation
Karachi	Included	Admission
Dhaka	Included	Admission
Kampala	Included	Discharge
Banfora	Included	Discharge
Blantyre	Included	Admission
Migori	Excluded	Admission
Karachi	Included	Community
Kampala	Included	Admission
Kilifi	Excluded	Discharge
Kilifi	Included	Community
Mbagathi	Included	Admission
Mbagathi	Excluded	Discharge
Mbagathi	Excluded	Discharge
Karachi	Excluded	Discharge
Kampala	Included	Discharge
Blantyre	Included	Admission
Kilifi	Excluded	Discharge
Kampala	Included	Community
Karachi	Excluded	Discharge
Kampala	Included	Discharge
Blantyre	Included	Community
Migori	Included	Admission
Karachi	Excluded	Discharge
Matlab	Included	Admission
[truncated: 205 more rows]

## Sheet: figure_1c_discovery
Group_ID	N	Condition	Description
8	128	Anthropometric Strata	Severerely Wasted or Kwashiorkor
3	232	Group	Survivor
11	23	Anthropometric Strata	Moderately Wasted
11	23	Group	Community
5	22	Group	Index Non-Survivor
7	32	Group	Index Non-Survivor
3	232	Anthropometric Strata	Severerely Wasted or Kwashiorkor
4	258	Group	Survivor
1	168	Group	Survivor
2	121	Anthropometric Strata	Severerely Wasted or Kwashiorkor
12	3	Group	Community
9	30	Group	Discharged Non-Survivor
6	17	Anthropometric Strata	Not Wasted
10	243	Group	Community
8	128	Group	Index Non-Survivor
5	22	Anthropometric Strata	Not Wasted
7	32	Anthropometric Strata	Moderately Wasted
9	30	Anthropometric Strata	Moderately Wasted
10	243	Anthropometric Strata	Not Wasted
6	17	Group	Discharged Non-Survivor
12	3	Anthropometric Strata	Severerely Wasted or Kwashiorkor
4	258	Anthropometric Strata	Not Wasted
2	121	Group	Discharged Non-Survivor
1	168	Anthropometric Strata	Moderately Wasted

## Sheet: figure_1c_validation
Group_ID	N	Condition	Description
1	24	Anthropometric Strata	Severerely Wasted or Kwashiorkor
1	24	Group	Survivor
2	37	Anthropometric Strata	Not Wasted
3	21	Group	Non-Survivor
2	37	Group	Survivor
5	6	Group	Non-Survivor
6	2	Anthropometric Strata	Moderately Wasted
6	2	Group	Non-Survivor
4	10	Group	Survivor
5	6	Anthropometric Strata	Not Wasted
4	10	Anthropometric Strata	Moderately Wasted
3	21	Anthropometric Strata	Severerely Wasted or Kwashiorkor

## Sheet: figure_1d_size
Dataset	N	Size	Modularity	Title
Anthropometry	1001	12	6	NA
Metabolome	924	170	75	NA
Metagenome	757	1276	39	NA
TAC	993	49	32	NA
Proteome	945	7584	580	NA
Clinical	966	190	120	NA
Lipidome	906	1227	149	NA

## Sheet: figure_1d_modularity
Dataset	N	Size	Modularity	Cohort
Proteome	270	7584	192	Community
Anthropometry	269	12	6	Community
Clinical	802	190	116	Discharge
Anthropometry	825	12	6	Discharge
Lipidome	657	1227	147	Discharge
Metagenome	265	1276	33	Community
Proteome	681	7584	450	Discharge
Clinical	966	190	120	Admission
Clinical	265	190	57	Community
TAC	261	49	29	Community
Lipidome	906	1227	149	Admission
Metabolome	924	170	75	Admission
Metabolome	262	170	65	Community
Anthropometry	1001	12	6	Admission
TAC	739	49	31	Discharge
Lipidome	260	1227	92	Community
Anthropometry	100	12	6	Validation
Metabolome	648	170	81	Discharge
Metagenome	757	1276	39	Admission
TAC	993	49	32	Admission
Proteome	100	7584	70	Validation
Metagenome	575	1276	28	Discharge
Clinical	100	176	44	Validation
Proteome	945	7584	580	Admission

## Sheet: figure_2a_s2c
Dataset	outcome	meanPreds	site	urban
Integrated	Died	0.884737	Kilifi	0
Integrated	Died	0.0800217	Mbagathi	1
Integrated	Survived	0.224895	Banfora	0
Integrated	Died	0.478147	Kampala	1
Integrated	Died	0.323048	Banfora	0
Integrated	Died	0.692015	Dhaka	1
Integrated	Died	0.638922	Kampala	1
Integrated	Survived	0.263316	Karachi	1
Integrated	Died	0.360045	Karachi	1
Integrated	Died	0.859419	Dhaka	1
Integrated	Survived	0.659792	Banfora	0
Integrated	Survived	0.611884	Migori	0
Integrated	Survived	0.477812	Blantyre	1
Integrated	Died	0.834233	Mbagathi	1
Integrated	Survived	0.314748	Mbagathi	1
Integrated	Survived	0.2035	Dhaka	1
Integrated	Survived	0.0427888	Mbagathi	1
Integrated	Survived	0.0448698	Matlab	0
Integrated	Survived	0.062399	Migori	0
Integrated	Died	0.584981	Migori	0
Integrated	Died	0.777646	Migori	0
Integrated	Survived	0.113951	Kampala	1
Integrated	Died	0.714662	Migori	0
Integrated	Survived	0.510131	Mbagathi	1
Integrated	Survived	0.0610831	Kampala	1
Integrated	Survived	0.370733	Dhaka	1
Integrated	Died	0.627925	Mbagathi	1
Integrated	Died	0.589023	Blantyre	1
Integrated	Died	0.879209	Mbagathi	1
Integrated	Died	0.563549	Migori	0
Integrated	Survived	0.0391106	Dhaka	1
Integrated	Died	0.389011	Migori	0
Integrated	Survived	0.42429	Karachi	1
Integrated	Died	0.69717	Migori	0
Integrated	Survived	0.0647447	Blantyre	1
Integrated	Survived	0.0665393	Migori	0
Integrated	Survived	0.551006	Karachi	1
Integrated	Survived	0.211759	Banfora	0
Integrated	Survived	0.197139	Blantyre	1
Integrated	Died	0.34277	Karachi	1
Integrated	Died	0.706584	Mbagathi	1
Integrated	Survived	0.334726	Blantyre	1
Integrated	Survived	0.182433	Kampala	1
Integrated	Died	0.589412	Mbagathi	1
Integrated	Survived	0.153137	Mbagathi	1
Integrated	Survived	0.0615249	Dhaka	1
Integrated	Died	0.669449	Blantyre	1
Integrated	Died	0.535165	Karachi	1
Integrated	Survived	0.04319	Matlab	0
Integrated	Died	0.191822	Blantyre	1
Integrated	Survived	0.299028	Migori	0
Integrated	Survived	0.0680708	Blantyre	1
Integrated	Died	0.536934	Mbagathi	1
Integrated	Survived	0.748324	Kampala	1
Integrated	Survived	0.329456	Migori	0
Integrated	Died	0.764049	Banfora	0
Integrated	Died	0.221816	Karachi	1
Integrated	Survived	0.47569	Karachi	1
Integrated	Survived	0.0756645	Dhaka	1
Integrated	Died	0.427348	Migori	0
Integrated	Survived	0.859809	Banfora	0
Integrated	Died	0.24393	Kilifi	0
Integrated	Survived	0.312336	Kampala	1
Integrated	Survived	0.231969	Karachi	1
Integrated	Survived	0.436799	Kampala	1
Integrated	Survived	0.400116	Mbagathi	1
Integrated	Survived	0.314231	Karachi	1
Integrated	Died	0.666099	Banfora	0
Integrated	Died	0.385741	Mbagathi	1
Integrated	Survived	0.176474	Blantyre	1
Integrated	Died	0.279557	Migori	0
Integrated	Died	0.798778	Migori	0
Integrated	Survived	0.0345674	Matlab	0
Integrated	Survived	0.0868574	Kampala	1
Integrated	Survived	0.0396688	Karachi	1
Integrated	Died	0.375243	Kampala	1
Integrated	Died	0.841426	Kilifi	0
Integrated	Survived	0.326686	Blantyre	1
Integrated	Survived	0.051548	Kilifi	0
Integrated	Survived	0.083364	Banfora	0
Integrated	Died	0.522849	Kampala	1
Integrated	Survived	0.583642	Kampala	1
Integrated	Died	0.229013	Dhaka	1
Integrated	Survived	0.0524104	Dhaka	1
Integrated	Survived	0.178256	Dhaka	1
Integrated	Survived	0.400608	Karachi	1
Integrated	Died	0.75916	Banfora	0
Integrated	Survived	0.335393	Mbagathi	1
Integrated	Died	0.630867	Kampala	1
Integrated	Survived	0.0429505	Matlab	0
Integrated	Died	0.711305	Banfora	0
Integrated	Survived	0.759442	Migori	0
Integrated	Survived	0.541987	Karachi	1
Integrated	Died	0.363634	Karachi	1
Integrated	Died	0.0824684	Matlab	0
Integrated	Died	0.823623	Mbagathi	1
Integrated	Died	0.66989	Mbagathi	1
Integrated	Survived	0.0555129	Dhaka	1
Integrated	Survived	0.0697201	Karachi	1
Integrated	Died	0.866653	Kilifi	0
Integrated	Survived	0.0653123	Karachi	1
Integrated	Survived	0.109938	Banfora	0
Integrated	Survived	0.305817	Kampala	1
Integrated	Survived	0.0757043	Mbagathi	1
Integrated	Died	0.64131	Migori	0
Integrated	Survived	0.222422	Blantyre	1
Integrated	Died	0.108839	Mbagathi	1
Integrated	Survived	0.0429492	Mbagathi	1
Integrated	Died	0.917624	Kampala	1
Integrated	Survived	0.063747	Matlab	0
Integrated	Died	0.279123	Blantyre	1
Integrated	Survived	0.0846516	Banfora	0
Integrated	Survived	0.416765	Banfora	0
Integrated	Died	0.633405	Migori	0
Integrated	Died	0.673776	Dhaka	1
Integrated	Died	0.345762	Dhaka	1
Integrated	Survived	0.225116	Blantyre	1
Integrated	Survived	0.0766715	Karachi	1
Integrated	Died	0.47857	Kampala	1
Integrated	Died	0.708796	Mbagathi	1
Integrated	Died	0.891918	Migori	0
Integrated	Survived	0.497119	Banfora	0
Integrated	Survived	0.64759	Migori	0
Integrated	Died	0.833698	Blantyre	1
Integrated	Survived	0.0388084	Kilifi	0
Integrated	Died	0.410691	Karachi	1
Integrated	Survived	0.166316	Dhaka	1
Integrated	Died	0.639727	Karachi	1
Integrated	Died	0.410685	Mbagathi	1
Integrated	Died	0.922984	Mbagathi	1
Integrated	Survived	0.839697	Migori	0
Integrated	Died	0.321911	Blantyre	1
Integrated	Survived	0.182764	Kampala	1
Integrated	Survived	0.240076	Blantyre	1
Integrated	Died	0.277307	Mbagathi	1
Integrated	Died	0.817867	Mbagathi	1
Integrated	Survived	0.0921312	Banfora	0
Integrated	Survived	0.0419484	Kilifi	0
Integrated	Survived	0.0597255	Banfora	0
Integrated	Survived	0.0491097	Karachi	1
Integrated	Died	0.418368	Migori	0
Integrated	Survived	0.154044	Kampala	1
Integrated	Died	0.691076	Karachi	1
Integrated	Died	0.779868	Migori	0
Integrated	Survived	0.0648648	Kampala	1
Integrated	Survived	0.11459	Migori	0
Integrated	Survived	0.0700375	Matlab	0
Integrated	Survived	0.0878038	Kilifi	0
Integrated	Survived	0.301331	Banfora	0
Integrated	Died	0.342396	Matlab	0
Integrated	Died	0.299327	Banfora	0
Integrated	Survived	0.206232	Blantyre	1
Integrated	Survived	0.0423992	Matlab	0
Integrated	Died	0.840821	Dhaka	1
Integrated	Survived	0.086715	Matlab	0
Integrated	Survived	0.473748	Kampala	1
Integrated	Survived	0.15949	Migori	0
Integrated	Survived	0.173358	Migori	0
Integrated	Survived	0.063718	Dhaka	1
Integrated	Survived	0.0869693	Kilifi	0
Integrated	Survived	0.129057	Migori	0
Integrated	Survived	0.0953038	Kampala	1
Integrated	Survived	0.170661	Dhaka	1
Integrated	Survived	0.398225	Karachi	1
Integrated	Survived	0.17305	Banfora	0
Integrated	Survived	0.0731915	Blantyre	1
Integrated	Survived	0.451233	Banfora	0
Integrated	Survived	0.188148	Kampala	1
Integrated	Died	0.851206	Mbagathi	1
Integrated	Died	0.507792	Karachi	1
Integrated	Survived	0.0887416	Dhaka	1
Integrated	Survived	0.397749	Kampala	1
Integrated	Survived	0.0605096	Matlab	0
Integrated	Died	0.810989	Migori	0
Integrated	Died	0.299736	Kampala	1
Integrated	Survived	0.157407	Banfora	0
Integrated	Survived	0.0719535	Kilifi	0
Integrated	Died	0.785949	Kilifi	0
Integrated	Survived	0.289824	Dhaka	1
Integrated	Survived	0.160127	Blantyre	1
Integrated	Survived	0.0903437	Mbagathi	1
Integrated	Survived	0.124287	Blantyre	1
Integrated	Survived	0.0461924	Kilifi	0
Integrated	Survived	0.0931085	Migori	0
Integrated	Died	0.492668	Blantyre	1
Integrated	Died	0.489217	Mbagathi	1
Integrated	Survived	0.148977	Karachi	1
Integrated	Survived	0.055383	Dhaka	1
Integrated	Died	0.172735	Kampala	1
Integrated	Died	0.316751	Karachi	1
Integrated	Survived	0.403249	Karachi	1
Integrated	Survived	0.038605	Matlab	0
Integrated	Survived	0.247166	Mbagathi	1
Integrated	Survived	0.0911758	Blantyre	1
Integrated	Died	0.829828	Banfora	0
Integrated	Died	0.138837	Banfora	0
Integrated	Survived	0.174569	Migori	0
Integrated	Died	0.732581	Kampala	1
Integrated	Died	0.403507	Kilifi	0
Integrated	Survived	0.183343	Banfora	0
Integrated	Survived	0.627794	Kampala	1
Integrated	Survived	0.0393289	Matlab	0
Integrated	Died	0.383352	Banfora	0
Integrated	Survived	0.052344	Kampala	1
Integrated	Survived	0.122261	Karachi	1
Integrated	Survived	0.450997	Banfora	0
Integrated	Died	0.718138	Kampala	1
Integrated	Survived	0.0439699	Kilifi	0
Integrated	Survived	0.0454896	Kilifi	0
Integrated	Died	0.855004	Banfora	0
Integrated	Died	0.827462	Banfora	0
Integrated	Died	0.526099	Kilifi	0
Integrated	Died	0.688976	Kampala	1
Integrated	Died	0.53529	Banfora	0
Integrated	Died	0.149621	Karachi	1
Integrated	Survived	0.0580788	Kampala	1
Integrated	Died	0.575509	Blantyre	1
Integrated	Survived	0.17415	Mbagathi	1
Integrated	Died	0.25193	Dhaka	1
Integrated	Survived	0.157242	Kilifi	0
Integrated	Died	0.146226	Banfora	0
Integrated	Survived	0.288981	Kampala	1
Integrated	Survived	0.887287	Migori	0
Integrated	Survived	0.0416052	Matlab	0
Integrated	Survived	0.0443322	Matlab	0
Integrated	Survived	0.303225	Karachi	1
Integrated	Survived	0.595809	Mbagathi	1
Integrated	Survived	0.0412488	Matlab	0
Integrated	Survived	0.16594	Blantyre	1
Integrated	Died	0.272158	Kampala	1
Integrated	Survived	0.114355	Kampala	1
Integrated	Died	0.578365	Kampala	1
Integrated	Survived	0.0347841	Karachi	1
Integrated	Died	0.19275	Kampala	1
Integrated	Survived	0.120484	Kampala	1
Integrated	Died	0.843858	Migori	0
Integrated	Survived	0.123785	Karachi	1
Integrated	Survived	0.136934	Dhaka	1
Integrated	Died	0.634994	Kampala	1
Integrated	Died	0.390953	Mbagathi	1
Integrated	Died	0.893866	Mbagathi	1
Integrated	Survived	0.048257	Matlab	0
Integrated	Survived	0.108873	Mbagathi	1
Integrated	Survived	0.304342	Karachi	1
Integrated	Survived	0.307957	Kilifi	0
Integrated	Died	0.523542	Karachi	1
Integrated	Survived	0.143171	Matlab	0
Integrated	Survived	0.0578442	Blantyre	1
Integrated	Survived	0.205249	Mbagathi	1
Integrated	Survived	0.235965	Karachi	1
Integrated	Survived	0.564925	Mbagathi	1
Integrated	Survived	0.0750665	Blantyre	1
Integrated	Survived	0.0943026	Blantyre	1
Integrated	Survived	0.44561	Kampala	1
Integrated	Died	0.257155	Mbagathi	1
Integrated	Survived	0.0610003	Kilifi	0
Integrated	Survived	0.204901	Banfora	0
Integrated	Survived	0.149921	Mbagathi	1
Integrated	Died	0.905247	Migori	0
Integrated	Died	0.854421	Migori	0
Integrated	Survived	0.0818766	Matlab	0
Integrated	Survived	0.651323	Dhaka	1
Integrated	Died	0.540632	Banfora	0
Integrated	Survived	0.0593175	Dhaka	1
Integrated	Died	0.697602	Banfora	0
Integrated	Survived	0.33239	Karachi	1
Integrated	Survived	0.0803356	Blantyre	1
Integrated	Survived	0.0561411	Dhaka	1
Integrated	Survived	0.0920491	Banfora	0
Integrated	Survived	0.348349	Kampala	1
Integrated	Died	0.37366	Karachi	1
Integrated	Died	0.820613	Kilifi	0
Integrated	Survived	0.257269	Karachi	1
Integrated	Died	0.130894	Migori	0
Integrated	Survived	0.186987	Banfora	0
Integrated	Died	0.198153	Dhaka	1
Integrated	Survived	0.0691329	Matlab	0
Integrated	Survived	0.0679536	Blantyre	1
Integrated	Died	0.503024	Mbagathi	1
Integrated	Died	0.0875002	Blantyre	1
Integrated	Died	0.353826	Banfora	0
Integrated	Survived	0.0462969	Kampala	1
Integrated	Survived	0.188445	Dhaka	1
Integrated	Died	0.466192	Blantyre	1
Integrated	Survived	0.0382506	Dhaka	1
Integrated	Died	0.486699	Migori	0
Integrated	Survived	0.121901	Karachi	1
Integrated	Died	0.277827	Karachi	1
Integrated	Survived	0.0661065	Matlab	0
Integrated	Survived	0.307246	Kampala	1
Integrated	Survived	0.136263	Banfora	0
Integrated	Died	0.710888	Kampala	1
Integrated	Survived	0.107495	Kilifi	0
Integrated	Survived	0.0418241	Matlab	0
Integrated	Died	0.891763	Kilifi	0
Integrated	Died	0.121986	Dhaka	1
Integrated	Survived	0.0608947	Migori	0
Integrated	Survived	0.176232	Blantyre	1
Integrated	Died	0.334041	Migori	0
Integrated	Survived	0.451713	Karachi	1
Integrated	Died	0.801151	Kampala	1
Integrated	Survived	0.0423741	Dhaka	1
Integrated	Died	0.805744	Kampala	1
Integrated	Died	0.344598	Karachi	1
Integrated	Survived	0.114694	Dhaka	1
Integrated	Survived	0.279893	Mbagathi	1
Integrated	Survived	0.112558	Blantyre	1
Integrated	Survived	0.19521	Karachi	1
Integrated	Survived	0.089773	Kilifi	0
Integrated	Survived	0.423258	Banfora	0
Integrated	Survived	0.130196	Karachi	1
Integrated	Survived	0.755305	Blantyre	1
Integrated	Died	0.646992	Migori	0
Integrated	Survived	0.368879	Matlab	0
Integrated	Survived	0.710921	Mbagathi	1
Integrated	Died	0.825137	Banfora	0
Integrated	Survived	0.372759	Banfora	0
Integrated	Survived	0.803066	Kampala	1
Integrated	Died	0.905154	Migori	0
Integrated	Died	0.213317	Dhaka	1
Integrated	Survived	0.0674136	Mbagathi	1
Integrated	Survived	0.286985	Karachi	1
Integrated	Died	0.0807688	Banfora	0
Integrated	Died	0.192432	Karachi	1
Integrated	Survived	0.0817277	Dhaka	1
Integrated	Survived	0.214665	Banfora	0
Integrated	Survived	0.106208	Karachi	1
Integrated	Survived	0.102392	Kampala	1
Integrated	Survived	0.444661	Mbagathi	1
Integrated	Died	0.352635	Kilifi	0
Integrated	Survived	0.0813815	Kilifi	0
Integrated	Survived	0.246515	Karachi	1
Integrated	Died	0.173251	Mbagathi	1
Integrated	Survived	0.226865	Mbagathi	1
Integrated	Died	0.594418	Karachi	1
Integrated	Survived	0.0455394	Dhaka	1
Integrated	Survived	0.140995	Mbagathi	1
Integrated	Survived	0.115989	Karachi	1
Integrated	Died	0.740136	Kampala	1
Integrated	Died	0.868814	Mbagathi	1
Integrated	Survived	0.105062	Kampala	1
Integrated	Survived	0.449115	Kampala	1
Integrated	Died	0.932733	Mbagathi	1
Integrated	Survived	0.296486	Banfora	0
Integrated	Survived	0.290823	Kampala	1
Integrated	Survived	0.509239	Banfora	0
Integrated	Survived	0.0405953	Matlab	0
Integrated	Died	0.0390145	Matlab	0
Integrated	Died	0.470505	Mbagathi	1
Integrated	Survived	0.0670271	Kilifi	0
Integrated	Survived	0.108743	Kampala	1
Integrated	Survived	0.0829992	Matlab	0
Integrated	Survived	0.275038	Kampala	1
Integrated	Survived	0.575786	Migori	0
Integrated	Died	0.342025	Blantyre	1
Integrated	Survived	0.434139	Karachi	1
Integrated	Survived	0.162224	Banfora	0
Integrated	Survived	0.382411	Kilifi	0
Integrated	Died	0.187064	Dhaka	1
Integrated	Survived	0.401983	Banfora	0
Integrated	Survived	0.373733	Karachi	1
Integrated	Survived	0.0480164	Dhaka	1
Integrated	Died	0.911594	Blantyre	1
Integrated	Survived	0.118165	Karachi	1
Integrated	Survived	0.154783	Dhaka	1
Integrated	Survived	0.0605607	Matlab	0
Integrated	Survived	0.0437507	Dhaka	1
Integrated	Survived	0.400996	Kilifi	0
Integrated	Survived	0.32043	Banfora	0
Integrated	Survived	0.118715	Karachi	1
Integrated	Died	0.400307	Banfora	0
Integrated	Survived	0.0936836	Karachi	1
Integrated	Survived	0.228829	Karachi	1
Integrated	Survived	0.0903282	Migori	0
Integrated	Died	0.650428	Blantyre	1
Integrated	Died	0.868986	Kilifi	0
Integrated	Survived	0.0487901	Blantyre	1
Integrated	Survived	0.16577	Blantyre	1
Integrated	Died	0.760857	Karachi	1
Integrated	Survived	0.410562	Banfora	0
Integrated	Survived	0.0496161	Matlab	0
Integrated	Survived	0.678786	Banfora	0
Integrated	Survived	0.120465	Kampala	1
Integrated	Survived	0.528994	Kampala	1
Integrated	Survived	0.338241	Banfora	0
Integrated	Survived	0.0399961	Matlab	0
Integrated	Survived	0.0788947	Dhaka	1
Integrated	Died	0.786521	Migori	0
Integrated	Survived	0.175869	Kampala	1
Integrated	Survived	0.324654	Kampala	1
Integrated	Survived	0.104146	Migori	0
Integrated	Survived	0.315305	Banfora	0
Integrated	Died	0.0823755	Kampala	1
Integrated	Survived	0.0727058	Blantyre	1
Integrated	Survived	0.0582611	Mbagathi	1
Integrated	Died	0.749324	Banfora	0
Integrated	Survived	0.0529172	Dhaka	1
Integrated	Died	0.883829	Migori	0
Integrated	Survived	0.0915134	Kampala	1
Integrated	Died	0.624576	Blantyre	1
Integrated	Survived	0.125541	Blantyre	1
Integrated	Died	0.190167	Migori	0
Integrated	Survived	0.0850447	Karachi	1
Integrated	Survived	0.23918	Dhaka	1
Integrated	Died	0.898253	Blantyre	1
Integrated	Survived	0.0450461	Dhaka	1
Integrated	Survived	0.0444994	Matlab	0
Integrated	Survived	0.124307	Karachi	1
Integrated	Survived	0.0677498	Matlab	0
Integrated	Survived	0.0633643	Kampala	1
Integrated	Survived	0.182599	Kampala	1
Integrated	Died	0.24528	Karachi	1
Integrated	Died	0.608701	Kilifi	0
Integrated	Survived	0.0611469	Kilifi	0
Integrated	Died	0.907442	Migori	0
Integrated	Survived	0.0774948	Kampala	1
Integrated	Survived	0.508791	Migori	0
Integrated	Survived	0.189695	Migori	0
Integrated	Survived	0.0633481	Karachi	1
Integrated	Survived	0.0716666	Matlab	0
Integrated	Died	0.451735	Migori	0
Integrated	Survived	0.0613865	Blantyre	1
Integrated	Died	0.376024	Blantyre	1
Integrated	Survived	0.138095	Banfora	0
Integrated	Survived	0.58812	Dhaka	1
Integrated	Survived	0.104612	Banfora	0
Integrated	Survived	0.219019	Kilifi	0
Integrated	Died	0.399331	Kilifi	0
Integrated	Survived	0.201673	Mbagathi	1
Integrated	Survived	0.234307	Matlab	0
Integrated	Survived	0.336092	Kampala	1
Integrated	Survived	0.682747	Blantyre	1
Integrated	Survived	0.104832	Kampala	1
Integrated	Survived	0.130604	Kampala	1
Integrated	Survived	0.406882	Kampala	1
Integrated	Survived	0.782414	Dhaka	1
Integrated	Survived	0.304252	Karachi	1
Integrated	Died	0.899353	Migori	0
Integrated	Died	0.463645	Kampala	1
Integrated	Died	0.352486	Migori	0
Integrated	Survived	0.0657117	Matlab	0
Integrated	Survived	0.557214	Kilifi	0
Integrated	Survived	0.0873081	Kampala	1
Integrated	Survived	0.0468636	Blantyre	1
Integrated	Died	0.785104	Kampala	1
Integrated	Survived	0.679261	Migori	0
Integrated	Died	0.435367	Dhaka	1
Integrated	Died	0.497178	Migori	0
Integrated	Died	0.309898	Blantyre	1
Integrated	Died	0.79588	Kampala	1
Integrated	Survived	0.307967	Banfora	0
Integrated	Survived	0.103483	Karachi	1
Integrated	Survived	0.0441581	Dhaka	1
Integrated	Died	0.654333	Migori	0
Integrated	Survived	0.128452	Kampala	1
Integrated	Survived	0.132815	Kilifi	0
Integrated	Died	0.848065	Kampala	1
Integrated	Survived	0.136781	Banfora	0
Integrated	Survived	0.428906	Kampala	1
Integrated	Survived	0.110571	Kilifi	0
Integrated	Survived	0.415277	Banfora	0
Integrated	Died	0.846743	Migori	0
Integrated	Died	0.395577	Banfora	0
Integrated	Died	0.503103	Matlab	0
Integrated	Survived	0.171603	Blantyre	1
Integrated	Survived	0.425997	Karachi	1
Integrated	Survived	0.50541	Blantyre	1
Integrated	Died	0.558103	Dhaka	1
Integrated	Survived	0.0835333	Kampala	1
Integrated	Survived	0.225987	Banfora	0
Integrated	Survived	0.674235	Kampala	1
Integrated	Survived	0.325146	Banfora	0
Integrated	Survived	0.0722618	Mbagathi	1
Integrated	Survived	0.277666	Kilifi	0
Integrated	Survived	0.0949779	Kilifi	0
Integrated	Died	0.755777	Migori	0
Integrated	Survived	0.131388	Karachi	1
Integrated	Died	0.515811	Banfora	0
Integrated	Survived	0.0777465	Dhaka	1
Integrated	Survived	0.265689	Mbagathi	1
Integrated	Died	0.657258	Kampala	1
Integrated	Survived	0.478116	Banfora	0
Integrated	Died	0.666803	Banfora	0
Integrated	Died	0.641952	Banfora	0
Integrated	Survived	0.315816	Blantyre	1
Integrated	Survived	0.0519597	Mbagathi	1
Integrated	Survived	0.583688	Migori	0
Integrated	Survived	0.0381981	Dhaka	1
Integrated	Survived	0.343892	Blantyre	1
Integrated	Died	0.229755	Karachi	1
Integrated	Survived	0.267754	Migori	0
Integrated	Survived	0.0350028	Matlab	0
Integrated	Survived	0.0652788	Kampala	1
Integrated	Survived	0.0932912	Blantyre	1
Integrated	Died	0.26165	Dhaka	1
Integrated	Survived	0.101008	Kilifi	0
Integrated	Died	0.786421	Banfora	0
Integrated	Died	0.404899	Banfora	0
Integrated	Survived	0.337943	Migori	0
Integrated	Survived	0.0378294	Matlab	0
Integrated	Survived	0.559316	Kampala	1
Integrated	Died	0.0958758	Kampala	1
Integrated	Died	0.367422	Kampala	1
Integrated	Survived	0.0527164	Matlab	0
Integrated	Died	0.596852	Kampala	1
Integrated	Survived	0.176201	Mbagathi	1
Integrated	Survived	0.0606839	Banfora	0
Integrated	Died	0.27347	Banfora	0
Integrated	Died	0.314244	Mbagathi	1
Integrated	Died	0.158585	Blantyre	1
Integrated	Survived	0.185775	Banfora	0
Integrated	Died	0.244568	Migori	0
Integrated	Survived	0.348039	Migori	0
Integrated	Died	0.515646	Blantyre	1
Integrated	Survived	0.0468677	Matlab	0
Integrated	Died	0.224922	Blantyre	1
Integrated	Died	0.0946795	Mbagathi	1
Integrated	Survived	0.122927	Dhaka	1
Integrated	Survived	0.374696	Migori	0
Integrated	Died	0.217106	Mbagathi	1
Integrated	Survived	0.0319625	Matlab	0
Integrated	Survived	0.0875604	Kampala	1
Integrated	Survived	0.0386955	Matlab	0
Integrated	Died	0.790458	Mbagathi	1
Integrated	Died	0.644949	Blantyre	1
Integrated	Survived	0.467958	Dhaka	1
Integrated	Survived	0.429847	Banfora	0
Integrated	Survived	0.522629	Mbagathi	1
Integrated	Died	0.543621	Blantyre	1
Integrated	Survived	0.0543484	Karachi	1
Integrated	Survived	0.146542	Dhaka	1
Integrated	Survived	0.214229	Blantyre	1
Integrated	Died	0.535585	Kampala	1
Integrated	Survived	0.405611	Migori	0
Integrated	Survived	0.16519	Karachi	1
Integrated	Survived	0.547975	Banfora	0
Integrated	Died	0.534671	Banfora	0
Integrated	Survived	0.121097	Blantyre	1
Integrated	Survived	0.336845	Kampala	1
Integrated	Died	0.288355	Kilifi	0
Integrated	Survived	0.452659	Mbagathi	1
Integrated	Survived	0.0722947	Dhaka	1
Integrated	Survived	0.0736876	Migori	0
Integrated	Survived	0.0600341	Blantyre	1
Integrated	Survived	0.118376	Kilifi	0
Integrated	Died	0.395367	Kampala	1
Integrated	Survived	0.107453	Karachi	1
Integrated	Survived	0.627922	Mbagathi	1
Integrated	Survived	0.250356	Blantyre	1
Integrated	Survived	0.10433	Blantyre	1
Integrated	Died	0.934375	Migori	0
Integrated	Survived	0.0611463	Matlab	0
Integrated	Died	0.673234	Blantyre	1
Integrated	Survived	0.120893	Mbagathi	1
Integrated	Died	0.9093	Migori	0
Integrated	Survived	0.0790352	Karachi	1
Integrated	Died	0.651141	Kilifi	0
Integrated	Survived	0.0634183	Matlab	0
Integrated	Survived	0.669939	Banfora	0
Integrated	Survived	0.10318	Banfora	0
Integrated	Survived	0.163907	Kampala	1
Integrated	Survived	0.0358394	Dhaka	1
Integrated	Survived	0.235872	Dhaka	1
Integrated	Survived	0.774089	Migori	0
Integrated	Survived	0.0614938	Kampala	1
Integrated	Survived	0.0508035	Dhaka	1
Integrated	Died	0.32053	Karachi	1
Integrated	Survived	0.0622823	Kilifi	0
Integrated	Died	0.697529	Migori	0
Integrated	Survived	0.722239	Kilifi	0
Integrated	Survived	0.0392345	Banfora	0
Integrated	Survived	0.0329781	Mbagathi	1
Integrated	Survived	0.117926	Banfora	0
Integrated	Survived	0.0468926	Kilifi	0
Integrated	Died	0.118612	Migori	0
Integrated	Survived	0.0516805	Dhaka	1
Integrated	Survived	0.463155	Blantyre	1
Integrated	Died	0.888763	Banfora	0
Integrated	Survived	0.141793	Blantyre	1
Integrated	Survived	0.0552892	Dhaka	1
Integrated	Survived	0.423858	Blantyre	1
Integrated	Survived	0.0924598	Karachi	1
Integrated	Survived	0.135015	Dhaka	1
Integrated	Survived	0.032472	Matlab	0
Integrated	Survived	0.0492389	Kampala	1
Integrated	Survived	0.152308	Kilifi	0
Integrated	Died	0.353467	Mbagathi	1
Integrated	Survived	0.248362	Blantyre	1
Integrated	Died	0.0962621	Mbagathi	1
Integrated	Died	0.248823	Mbagathi	1
Integrated	Survived	0.241594	Migori	0
Integrated	Survived	0.17692	Mbagathi	1
Integrated	Died	0.75634	Blantyre	1
Integrated	Survived	0.186182	Karachi	1
Integrated	Died	0.905241	Migori	0
Integrated	Survived	0.0575161	Blantyre	1
Integrated	Survived	0.628918	Kampala	1
Integrated	Survived	0.0733372	Dhaka	1
Integrated	Survived	0.0648805	Dhaka	1
Integrated	Survived	0.300351	Blantyre	1
Integrated	Survived	0.126197	Blantyre	1
Integrated	Survived	0.0330673	Kilifi	0
Integrated	Survived	0.153065	Banfora	0
Integrated	Survived	0.381971	Kampala	1
Integrated	Survived	0.128157	Karachi	1
Integrated	Died	0.670389	Banfora	0
Integrated	Survived	0.538998	Kampala	1
Integrated	Survived	0.122472	Karachi	1
Integrated	Died	0.795848	Migori	0
Integrated	Survived	0.0738183	Mbagathi	1
Integrated	Died	0.113422	Blantyre	1
Integrated	Survived	0.222838	Karachi	1
Integrated	Died	0.80528	Kampala	1
Integrated	Survived	0.580114	Migori	0
Integrated	Survived	0.0948996	Kampala	1
Integrated	Survived	0.0438637	Kilifi	0
Integrated	Survived	0.0438067	Matlab	0
Integrated	Died	0.873436	Banfora	0
Integrated	Died	0.231335	Kilifi	0
Integrated	Survived	0.103058	Karachi	1
Integrated	Survived	0.267167	Karachi	1
Integrated	Died	0.791794	Banfora	0
Integrated	Survived	0.326866	Kampala	1
Integrated	Survived	0.0898029	Dhaka	1
Integrated	Died	0.808098	Karachi	1
Integrated	Died	0.85789	Mbagathi	1
Integrated	Survived	0.153643	Blantyre	1
Integrated	Survived	0.130899	Karachi	1
Integrated	Survived	0.249081	Banfora	0
Integrated	Survived	0.0651969	Matlab	0
Integrated	Survived	0.0756372	Kampala	1
Integrated	Survived	0.0777624	Karachi	1
Integrated	Survived	0.0457006	Matlab	0
Integrated	Survived	0.109145	Banfora	0
Integrated	Survived	0.152318	Kampala	1
Integrated	Survived	0.299007	Mbagathi	1
Integrated	Survived	0.0517567	Matlab	0
Integrated	Survived	0.290227	Kampala	1
Integrated	Survived	0.413506	Banfora	0
Integrated	Survived	0.149079	Banfora	0
Integrated	Died	0.30436	Karachi	1
Integrated	Survived	0.296391	Kilifi	0
Integrated	Survived	0.0568107	Blantyre	1
Integrated	Survived	0.216736	Migori	0
Integrated	Survived	0.682576	Dhaka	1
Integrated	Survived	0.30614	Blantyre	1
Integrated	Survived	0.0494262	Blantyre	1
Integrated	Died	0.607448	Dhaka	1
Integrated	Survived	0.553877	Mbagathi	1
Integrated	Died	0.912677	Migori	0
Integrated	Survived	0.0549803	Migori	0
Integrated	Survived	0.124805	Karachi	1
Integrated	Survived	0.0450644	Dhaka	1
Integrated	Survived	0.0618134	Banfora	0
Integrated	Survived	0.103795	Blantyre	1
Integrated	Died	0.634013	Migori	0
Integrated	Survived	0.0787035	Dhaka	1
Integrated	Survived	0.0491466	Matlab	0
Integrated	Survived	0.206992	Migori	0
Integrated	Survived	0.0625293	Blantyre	1
Integrated	Died	0.411057	Kampala	1
Integrated	Survived	0.621792	Karachi	1
Integrated	Survived	0.149837	Dhaka	1
Integrated	Died	0.571436	Migori	0
Integrated	Survived	0.468345	Migori	0
Integrated	Survived	0.0931943	Banfora	0
Integrated	Survived	0.0470703	Kampala	1
Integrated	Survived	0.216526	Matlab	0
Integrated	Survived	0.114099	Blantyre	1
Integrated	Survived	0.0368394	Matlab	0
Integrated	Survived	0.0484364	Dhaka	1
Integrated	Survived	0.043628	Dhaka	1
Integrated	Survived	0.0991236	Banfora	0
Integrated	Died	0.244574	Mbagathi	1
Integrated	Died	0.397663	Karachi	1
Integrated	Survived	0.459947	Matlab	0
Integrated	Died	0.264289	Kampala	1
Integrated	Survived	0.116121	Dhaka	1
Integrated	Died	0.861613	Blantyre	1
Integrated	Died	0.473438	Migori	0
Integrated	Died	0.350196	Karachi	1
Integrated	Died	0.77156	Kampala	1
Integrated	Survived	0.134	Karachi	1
Integrated	Died	0.89864	Kampala	1
Integrated	Survived	0.477701	Banfora	0
Integrated	Died	0.784359	Mbagathi	1
Integrated	Survived	0.164124	Mbagathi	1
Integrated	Survived	0.122917	Karachi	1
Integrated	Survived	0.468759	Kampala	1
Integrated	Survived	0.0554588	Mbagathi	1
Integrated	Died	0.437155	Karachi	1
Integrated	Survived	0.156917	Dhaka	1
Integrated	Survived	0.716876	Blantyre	1
Integrated	Survived	0.056138	Banfora	0
Integrated	Survived	0.0619805	Blantyre	1
Integrated	Survived	0.434137	Mbagathi	1
Integrated	Died	0.741428	Migori	0
Integrated	Died	0.830135	Migori	0
Integrated	Survived	0.0700604	Migori	0
Integrated	Died	0.532076	Blantyre	1
Integrated	Died	0.877204	Migori	0
Integrated	Survived	0.162263	Kampala	1
Integrated	Died	0.374045	Banfora	0
Integrated	Died	0.322761	Blantyre	1
Integrated	Died	0.0939084	Blantyre	1
Integrated	Died	0.169885	Dhaka	1
Integrated	Survived	0.190041	Kilifi	0
Integrated	Survived	0.229174	Dhaka	1
Integrated	Survived	0.0424408	Matlab	0
Integrated	Died	0.357023	Blantyre	1
Integrated	Survived	0.435932	Matlab	0
Integrated	Survived	0.160598	Banfora	0
Integrated	Survived	0.0938672	Banfora	0
Integrated	Died	0.88185	Mbagathi	1
Integrated	Survived	0.266171	Blantyre	1
Integrated	Survived	0.203591	Dhaka	1
Integrated	Survived	0.670571	Dhaka	1
Integrated	Died	0.418891	Kampala	1
Integrated	Survived	0.051215	Kilifi	0
Integrated	Survived	0.207722	Kampala	1
Integrated	Survived	0.0827168	Matlab	0
Integrated	Died	0.165262	Karachi	1
Integrated	Survived	0.124498	Banfora	0
Integrated	Survived	0.246332	Kampala	1
Integrated	Survived	0.734932	Mbagathi	1
Integrated	Died	0.630944	Karachi	1
Integrated	Died	0.570044	Karachi	1
Integrated	Died	0.25386	Kilifi	0
Integrated	Survived	0.102138	Blantyre	1
Integrated	Survived	0.0386438	Dhaka	1
Integrated	Survived	0.28617	Mbagathi	1
Integrated	Died	0.255825	Banfora	0
Integrated	Survived	0.248464	Karachi	1
Integrated	Died	0.408523	Kampala	1
Integrated	Survived	0.0960642	Kampala	1
Integrated	Survived	0.0990712	Matlab	0
Integrated	Died	0.919621	Migori	0
Integrated	Survived	0.217443	Kampala	1
Integrated	Survived	0.0719616	Migori	0
Integrated	Died	0.36521	Blantyre	1
Integrated	Survived	0.181334	Banfora	0
Integrated	Died	0.802587	Blantyre	1
Integrated	Survived	0.234594	Kampala	1
Integrated	Survived	0.117842	Matlab	0
Integrated	Survived	0.545912	Kilifi	0
Integrated	Survived	0.304123	Kampala	1
Integrated	Died	0.273963	Migori	0
Integrated	Survived	0.170014	Blantyre	1
Integrated	Survived	0.0678005	Dhaka	1
Integrated	Survived	0.083671	Kampala	1
Integrated	Died	0.345199	Kilifi	0
Integrated	Died	0.316262	Kampala	1
Integrated	Survived	0.704599	Banfora	0
Integrated	Survived	0.106587	Migori	0
Integrated	Died	0.316628	Banfora	0
Integrated	Survived	0.299374	Migori	0
Integrated	Survived	0.457727	Banfora	0
Integrated	Survived	0.0491898	Banfora	0
Integrated	Survived	0.419996	Kampala	1
Integrated	Survived	0.04799	Kilifi	0
Integrated	Died	0.529844	Kampala	1
Integrated	Survived	0.358333	Kilifi	0
Integrated	Died	0.401114	Banfora	0
Integrated	Survived	0.378038	Banfora	0
Integrated	Died	0.819977	Migori	0
Integrated	Died	0.891356	Migori	0
Integrated	Survived	0.907031	Kampala	1
Integrated	Survived	0.0816076	Blantyre	1
Integrated	Died	0.308497	Blantyre	1
Integrated	Survived	0.0380732	Dhaka	1
Integrated	Survived	0.135764	Banfora	0
Integrated	Survived	0.0529786	Kampala	1
Integrated	Died	0.464488	Migori	0
Integrated	Died	0.60602	Migori	0
Integrated	Survived	0.269139	Karachi	1
Integrated	Survived	0.442364	Karachi	1
Integrated	Survived	0.186367	Kampala	1
Integrated	Survived	0.0536277	Matlab	0
Integrated	Survived	0.45662	Kampala	1
Integrated	Survived	0.376241	Migori	0
Integrated	Died	0.835593	Migori	0
Integrated	Died	0.219527	Kampala	1
Integrated	Died	0.615724	Migori	0
Integrated	Died	0.266788	Migori	0
Integrated	Survived	0.198686	Banfora	0
Integrated	Died	0.602286	Banfora	0
Integrated	Survived	0.107228	Kilifi	0
Integrated	Survived	0.0456923	Dhaka	1
Integrated	Died	0.687851	Kampala	1
Integrated	Died	0.193929	Kampala	1
Integrated	Survived	0.36989	Karachi	1
Integrated	Survived	0.115137	Kilifi	0
Integrated	Died	0.634597	Matlab	0
Integrated	Survived	0.216328	Banfora	0
Integrated	Survived	0.0746901	Banfora	0
Integrated	Survived	0.449274	Kampala	1
Integrated	Died	0.366309	Migori	0
Integrated	Died	0.37906	Karachi	1
Integrated	Survived	0.0922677	Mbagathi	1
Integrated	Died	0.868996	Kampala	1
Integrated	Died	0.910534	Banfora	0
Integrated	Died	0.890596	Banfora	0
Integrated	Survived	0.125794	Migori	0
Integrated	Survived	0.27189	Migori	0
Integrated	Survived	0.214974	Karachi	1
Integrated	Died	0.693369	Banfora	0
Integrated	Survived	0.156079	Blantyre	1
Integrated	Survived	0.147206	Banfora	0
Integrated	Survived	0.0539645	Matlab	0
Integrated	Died	0.329739	Kampala	1
Integrated	Died	0.0539653	Dhaka	1
Integrated	Survived	0.123612	Dhaka	1
Integrated	Survived	0.0772054	Dhaka	1
Integrated	Died	0.193075	Karachi	1
Integrated	Died	0.0840807	Kampala	1
Integrated	Survived	0.282702	Mbagathi	1
Integrated	Survived	0.0382883	Blantyre	1
Integrated	Survived	0.0678031	Mbagathi	1
Integrated	Survived	0.0502173	Migori	0
Integrated	Survived	0.237073	Mbagathi	1
Integrated	Died	0.718704	Kampala	1
Integrated	Survived	0.234028	Banfora	0
Integrated	Died	0.155412	Mbagathi	1
Integrated	Survived	0.421367	Mbagathi	1
Integrated	Survived	0.0680315	Matlab	0
Integrated	Survived	0.102639	Blantyre	1
Integrated	Died	0.704522	Matlab	0
Integrated	Died	0.117601	Banfora	0
Integrated	Survived	0.0386986	Matlab	0
Integrated	Survived	0.0788367	Kilifi	0
Integrated	Died	0.122131	Banfora	0
Integrated	Died	0.452739	Banfora	0
Integrated	Survived	0.450661	Mbagathi	1
Integrated	Survived	0.0540513	Dhaka	1
Integrated	Died	0.893176	Migori	0
Integrated	Died	0.869132	Kampala	1
Integrated	Died	0.903179	Matlab	0
Integrated	Died	0.428	Migori	0
Integrated	Survived	0.642268	Kampala	1
Integrated	Survived	0.110885	Dhaka	1
Integrated	Survived	0.388039	Kampala	1
Integrated	Survived	0.03806	Matlab	0
Integrated	Survived	0.210953	Banfora	0
Integrated	Survived	0.305571	Kilifi	0
Integrated	Died	0.35425	Banfora	0
Integrated	Died	0.45516	Migori	0
Integrated	Survived	0.403709	Kilifi	0
Integrated	Survived	0.484725	Banfora	0
Integrated	Died	0.810784	Karachi	1
Integrated	Survived	0.0943496	Blantyre	1
Integrated	Survived	0.0570504	Matlab	0
Integrated	Died	0.6408	Migori	0
Integrated	Died	0.179269	Karachi	1
Integrated	Survived	0.240156	Mbagathi	1
Integrated	Survived	0.146107	Mbagathi	1
Integrated	Survived	0.0435631	Dhaka	1
Integrated	Survived	0.0354247	Matlab	0
Integrated	Survived	0.524568	Dhaka	1
Integrated	Died	0.180495	Kampala	1
Integrated	Survived	0.178882	Kampala	1
Integrated	Died	0.309115	Blantyre	1
Integrated	Survived	0.044957	Matlab	0
Integrated	Survived	0.0895878	Banfora	0
Integrated	Survived	0.258816	Kampala	1
Integrated	Died	0.679757	Migori	0
Integrated	Survived	0.0500825	Kilifi	0
Integrated	Died	0.865867	Kilifi	0
Integrated	Died	0.44819	Banfora	0
Integrated	Survived	0.176889	Dhaka	1
Integrated	Survived	0.0392441	Matlab	0
Integrated	Died	0.920777	Migori	0
Integrated	Survived	0.0347296	Matlab	0
Integrated	Died	0.420436	Mbagathi	1
Integrated	Survived	0.0929392	Dhaka	1
Integrated	Died	0.708808	Migori	0
Integrated	Survived	0.0475056	Kilifi	0
Integrated	Survived	0.0397361	Kilifi	0
Integrated	Survived	0.0472976	Banfora	0
Integrated	Survived	0.081385	Kampala	1
Integrated	Died	0.24931	Banfora	0
Integrated	Died	0.764307	Kampala	1
Integrated	Died	0.125439	Karachi	1
Integrated	Survived	0.430309	Banfora	0
Integrated	Survived	0.191612	Dhaka	1
Integrated	Died	0.693616	Blantyre	1
Integrated	Survived	0.395938	Banfora	0
Integrated	Survived	0.325943	Mbagathi	1
Integrated	Survived	0.044001	Dhaka	1
Integrated	Survived	0.269674	Mbagathi	1
Integrated	Survived	0.219327	Karachi	1
Integrated	Survived	0.27074	Kampala	1
Integrated	Survived	0.340091	Karachi	1
Integrated	Died	0.796828	Mbagathi	1
Integrated	Survived	0.298101	Kampala	1
Integrated	Survived	0.644961	Migori	0
Integrated	Died	0.836478	Kilifi	0
Integrated	Survived	0.0445801	Matlab	0
Integrated	Survived	0.447366	Banfora	0
Integrated	Survived	0.102495	Kampala	1
Integrated	Survived	0.127007	Dhaka	1
Integrated	Survived	0.234334	Kampala	1
Integrated	Died	0.125022	Banfora	0
Integrated	Survived	0.125329	Dhaka	1
Integrated	Survived	0.42335	Migori	0
Integrated	Survived	0.507156	Dhaka	1
Integrated	Survived	0.118273	Karachi	1
Integrated	Died	0.836845	Banfora	0
Integrated	Survived	0.0651337	Dhaka	1
Integrated	Survived	0.336537	Blantyre	1
Integrated	Survived	0.15256	Blantyre	1
Integrated	Died	0.620656	Migori	0
Integrated	Survived	0.212149	Banfora	0
Integrated	Survived	0.0794188	Matlab	0
Integrated	Died	0.54665	Karachi	1
Integrated	Survived	0.0664933	Kilifi	0
Integrated	Died	0.710632	Kampala	1
Integrated	Survived	0.213297	Blantyre	1
Integrated	Died	0.781255	Blantyre	1
Integrated	Survived	0.375662	Kampala	1
Integrated	Survived	0.0513255	Blantyre	1
Integrated	Died	0.439948	Mbagathi	1
Integrated	Died	0.426119	Mbagathi	1
Integrated	Survived	0.486893	Migori	0
Integrated	Survived	0.187178	Karachi	1
Integrated	Survived	0.903907	Migori	0
Integrated	Survived	0.457741	Migori	0
Integrated	Survived	0.034238	Dhaka	1
Integrated	Survived	0.230422	Blantyre	1
Integrated	Died	0.256733	Migori	0
Integrated	Survived	0.0812765	Kampala	1
Integrated	Survived	0.330398	Banfora	0
Integrated	Survived	0.044768	Mbagathi	1
Integrated	Died	0.513054	Migori	0
Integrated	Survived	0.0746734	Matlab	0
Integrated	Died	0.31879	Mbagathi	1
Integrated	Survived	0.0416239	Mbagathi	1
Integrated	Survived	0.457242	Kampala	1
Integrated	Survived	0.64208	Kampala	1
Integrated	Survived	0.115213	Dhaka	1
Integrated	Died	0.748969	Banfora	0
Integrated	Survived	0.386145	Migori	0
Integrated	Died	0.546272	Migori	0
Integrated	Died	0.343315	Mbagathi	1
Integrated	Died	0.44993	Blantyre	1
Integrated	Survived	0.0778023	Karachi	1
Integrated	Survived	0.0857111	Matlab	0
Integrated	Survived	0.0704417	Dhaka	1
Integrated	Survived	0.46932	Banfora	0
Integrated	Survived	0.0460381	Kilifi	0
Integrated	Survived	0.0640216	Matlab	0
Integrated	Survived	0.105882	Banfora	0
Integrated	Survived	0.0644696	Blantyre	1
Integrated	Survived	0.230614	Mbagathi	1
Integrated	Survived	0.131018	Karachi	1
Integrated	Survived	0.0643542	Migori	0
Integrated	Died	0.617224	Migori	0
Integrated	Survived	0.116265	Kampala	1
Integrated	Survived	0.299167	Dhaka	1
Integrated	Survived	0.0547623	Kilifi	0
Integrated	Died	0.213048	Kampala	1
Integrated	Died	0.202415	Dhaka	1
Integrated	Survived	0.287169	Banfora	0
Integrated	Survived	0.387341	Kampala	1
Integrated	Died	0.232316	Banfora	0
Integrated	Survived	0.0383787	Kampala	1
Integrated	Survived	0.512172	Blantyre	1
Integrated	Died	0.72803	Migori	0
Integrated	Survived	0.108577	Dhaka	1
Integrated	Survived	0.0558599	Dhaka	1
Integrated	Survived	0.223722	Migori	0
Integrated	Survived	0.258789	Kampala	1
Integrated	Survived	0.374512	Karachi	1
Integrated	Died	0.77863	Banfora	0
Integrated	Survived	0.209023	Dhaka	1
Integrated	Died	0.86777	Kilifi	0
Integrated	Survived	0.131755	Matlab	0
Integrated	Died	0.744346	Mbagathi	1
Integrated	Died	0.233063	Migori	0
Integrated	Survived	0.0583279	Dhaka	1
Integrated	Died	0.0483389	Dhaka	1
Integrated	Survived	0.205078	Kampala	1
Integrated	Survived	0.0709578	Blantyre	1
Integrated	Died	0.182967	Karachi	1
Integrated	Survived	0.0395318	Matlab	0
Integrated	Died	0.529523	Kilifi	0
Integrated	Survived	0.218467	Mbagathi	1
Integrated	Survived	0.143117	Banfora	0
Integrated	Survived	0.280258	Kilifi	0
Integrated	Survived	0.11084	Kampala	1
Integrated	Died	0.513073	Blantyre	1
Integrated	Survived	0.0393633	Matlab	0
Integrated	Survived	0.0475978	Dhaka	1
Integrated	Died	0.634791	Banfora	0
Integrated	Died	0.0623922	Kampala	1
Integrated	Survived	0.0511323	Kampala	1
Integrated	Died	0.387048	Dhaka	1
Integrated	Survived	0.610163	Mbagathi	1
Integrated	Died	0.794141	Banfora	0
Integrated	Died	0.929881	Banfora	0
Integrated	Survived	0.542766	Kampala	1
Integrated	Died	0.259785	Banfora	0
Integrated	Survived	0.33383	Blantyre	1
Integrated	Died	0.871127	Migori	0
Integrated	Survived	0.0802215	Kilifi	0
Integrated	Survived	0.0712157	Dhaka	1
Integrated	Died	0.268412	Blantyre	1
Integrated	Survived	0.278911	Matlab	0

## Sheet: figure_2b_roc
FPR	Sensitivity	Threshold	Dataset	Dataset_AUC
0.366718	0.555233	0.370008	TAC	| AUROC = 0.661
0.799692	0.944767	0.216519	TAC	| AUROC = 0.661
0.62475	0.785156	0.275465	Metagenome	| AUROC = 0.616
0.992016	0.996094	0.123464	Metagenome	| AUROC = 0.616
0.729819	0.9699	0.0967202	Lipidome	| AUROC = 0.819
0.341317	0.472656	0.357904	Metagenome	| AUROC = 0.616
0.151976	0.381924	0.506372	Anthropometry	| AUROC = 0.728
0.0955519	0.468227	0.504869	Lipidome	| AUROC = 0.819
0.852359	0.994286	0.0519597	Integrated	| AUROC = 0.843
0.328267	0.658892	0.365131	Anthropometry	| AUROC = 0.728
0.666667	0.974843	0.0829992	Proteome	| AUROC = 0.85
0.152038	0.585366	0.420681	Clinical	| AUROC = 0.795
0.534247	0.942857	0.123785	Integrated	| AUROC = 0.843
0.161339	0.617143	0.410562	Integrated	| AUROC = 0.843
0.0532725	0.434286	0.607448	Integrated	| AUROC = 0.843
0.65316	0.954397	0.135708	Metabolome	| AUROC = 0.803
0.974052	0.996094	0.144257	Metagenome	| AUROC = 0.616
0.0940032	0.491857	0.478548	Metabolome	| AUROC = 0.803
0.849544	0.970845	0.0957138	Anthropometry	| AUROC = 0.728
0.113452	0.517915	0.451352	Metabolome	| AUROC = 0.803
0.719569	0.898256	0.247321	TAC	| AUROC = 0.661
0.854864	0.993711	0.0512149	Proteome	| AUROC = 0.85
0.170472	0.628571	0.400996	Integrated	| AUROC = 0.843
0.254186	0.768571	0.304252	Integrated	| AUROC = 0.843
0.0243531	0.325714	0.693616	Integrated	| AUROC = 0.843
0.115987	0.527439	0.460671	Clinical	| AUROC = 0.795
0.577508	0.909621	0.20517	Anthropometry	| AUROC = 0.728
0.399202	0.535156	0.343023	Metagenome	| AUROC = 0.616
0.312804	0.7557	0.249015	Metabolome	| AUROC = 0.803
0.0801233	0.238372	0.507322	TAC	| AUROC = 0.661
0.724505	0.988571	0.0727058	Integrated	| AUROC = 0.843
0.266458	0.67378	0.33719	Clinical	| AUROC = 0.795
0.938124	0.976562	0.172299	Metagenome	| AUROC = 0.616
0.379939	0.702624	0.332492	Anthropometry	| AUROC = 0.728
0.601824	0.912536	0.197083	Anthropometry	| AUROC = 0.728
0.543379	0.945714	0.121986	Integrated	| AUROC = 0.843
0.719939	0.988571	0.0736876	Integrated	| AUROC = 0.843
0.290271	0.795597	0.267754	Proteome	| AUROC = 0.85
0.652389	0.946488	0.118951	Lipidome	| AUROC = 0.819
0.515198	0.854227	0.236729	Anthropometry	| AUROC = 0.728
0.219436	0.652439	0.364713	Clinical	| AUROC = 0.795
0.0378913	0.284281	0.65458	Lipidome	| AUROC = 0.819
0.34551	0.857143	0.226865	Integrated	| AUROC = 0.843
0.512938	0.937143	0.130604	Integrated	| AUROC = 0.843
0.189456	0.692308	0.357455	Lipidome	| AUROC = 0.819
0.165316	0.579805	0.387501	Metabolome	| AUROC = 0.803
0.07743	0.408027	0.543848	Lipidome	| AUROC = 0.819
0.111285	0.52439	0.463894	Clinical	| AUROC = 0.795
0.624037	0.831395	0.280273	TAC	| AUROC = 0.661
0.858283	0.9375	0.208965	Metagenome	| AUROC = 0.616
0.468085	0.801749	0.267871	Anthropometry	| AUROC = 0.728
0.600924	0.813953	0.287564	TAC	| AUROC = 0.661
0.0477759	0.314381	0.625894	Lipidome	| AUROC = 0.819
0.0724876	0.394649	0.556249	Lipidome	| AUROC = 0.819
0.324451	0.75	0.295133	Clinical	| AUROC = 0.795
0.568389	0.90379	0.208437	Anthropometry	| AUROC = 0.728
0.109399	0.299419	0.465165	TAC	| AUROC = 0.661
0.199088	0.443149	0.469772	Anthropometry	| AUROC = 0.728
0.715373	0.988571	0.0746901	Integrated	| AUROC = 0.843
0.376176	0.777439	0.271968	Clinical	| AUROC = 0.795
0.0031348	0.0396341	0.820342	Clinical	| AUROC = 0.795
0.495881	0.889632	0.163877	Lipidome	| AUROC = 0.819
0.761171	0.906977	0.235617	TAC	| AUROC = 0.661
0.92823	0.996855	0.04319	Proteome	| AUROC = 0.85
0.266458	0.676829	0.336071	Clinical	| AUROC = 0.795
0.0560132	0.35786	0.580765	Lipidome	| AUROC = 0.819
0.520801	0.738372	0.314733	TAC	| AUROC = 0.661
0.00770416	0.0319767	0.686479	TAC	| AUROC = 0.661
0.747304	0.898256	0.240296	TAC	| AUROC = 0.661
0.863222	0.976676	0.090797	Anthropometry	| AUROC = 0.728
0.0329154	0.32622	0.596173	Clinical	| AUROC = 0.795
0.283361	0.789298	0.277111	Lipidome	| AUROC = 0.819
0.737082	0.941691	0.13651	Anthropometry	| AUROC = 0.728
0.461187	0.922857	0.157242	Integrated	| AUROC = 0.843
0.286595	0.476744	0.393203	TAC	| AUROC = 0.661
0.0896657	0.276968	0.568628	Anthropometry	| AUROC = 0.728
0.19279	0.631098	0.385038	Clinical	| AUROC = 0.795
0.0207337	0.330189	0.710921	Proteome	| AUROC = 0.85
0.612853	0.926829	0.176277	Clinical	| AUROC = 0.795
0.0576606	0.361204	0.578774	Lipidome	| AUROC = 0.819
0.165906	0.622857	0.403709	Integrated	| AUROC = 0.843
0.977671	1	0.03806	Proteome	| AUROC = 0.85
0.24547	0.759197	0.309269	Lipidome	| AUROC = 0.819
0.366819	0.868571	0.214974	Integrated	| AUROC = 0.843
0.00303951	0.00874636	0.852902	Anthropometry	| AUROC = 0.728
0.581549	0.93311	0.135436	Lipidome	| AUROC = 0.819
0.516179	0.729651	0.315407	TAC	| AUROC = 0.661
0.0031348	0.109756	0.765591	Clinical	| AUROC = 0.795
0.474878	0.889251	0.180723	Metabolome	| AUROC = 0.803
0.00162075	0.0162866	0.8998	Metabolome	| AUROC = 0.803
0.875203	0.977199	0.086135	Metabolome	| AUROC = 0.803
0.916168	0.972656	0.179318	Metagenome	| AUROC = 0.616
0.333333	0.842857	0.234334	Integrated	| AUROC = 0.843
0.723404	0.938776	0.143913	Anthropometry	| AUROC = 0.728
0.650699	0.808594	0.267882	Metagenome	| AUROC = 0.616
0.112853	0.52439	0.461402	Clinical	| AUROC = 0.795
0.639209	0.946488	0.121567	Lipidome	| AUROC = 0.819
0.698603	0.851562	0.252896	Metagenome	| AUROC = 0.616
0.200627	0.640244	0.375564	Clinical	| AUROC = 0.795
0.479741	0.892508	0.179377	Metabolome	| AUROC = 0.803
0.926941	0.997143	0.043628	Integrated	| AUROC = 0.843
0.377504	0.569767	0.366429	TAC	| AUROC = 0.661
0.191248	0.599349	0.363258	Metabolome	| AUROC = 0.803
0.914764	0.997143	0.0444994	Integrated	| AUROC = 0.843
0.993837	0.994186	0.0909945	TAC	| AUROC = 0.661
0.601297	0.934853	0.148004	Metabolome	| AUROC = 0.803
0.934551	0.997143	0.0427888	Integrated	| AUROC = 0.843
0.322034	0.505814	0.385161	TAC	| AUROC = 0.661
0.603343	0.912536	0.196567	Anthropometry	| AUROC = 0.728
0.68652	0.942073	0.152929	Clinical	| AUROC = 0.795
0.407295	0.746356	0.309994	Anthropometry	| AUROC = 0.728
0.894212	0.949219	0.197386	Metagenome	| AUROC = 0.616
0.553292	0.890244	0.198068	Clinical	| AUROC = 0.795
0.178683	0.606707	0.397764	Clinical	| AUROC = 0.795
0.802773	0.944767	0.216123	TAC	| AUROC = 0.661
0	0.0314286	0.907442	Integrated	| AUROC = 0.843
0.0736677	0.457317	0.4993	Clinical	| AUROC = 0.795
0.00486224	0.110749	0.817807	Metabolome	| AUROC = 0.803
0.131661	0.54878	0.440641	Clinical	| AUROC = 0.795
0.293103	0.716463	0.318158	Clinical	| AUROC = 0.795
0.201597	0.328125	0.415104	Metagenome	| AUROC = 0.616
0.159681	0.285156	0.433047	Metagenome	| AUROC = 0.616
0.0121581	0.0670554	0.785028	Anthropometry	| AUROC = 0.728
0.0778443	0.1875	0.500616	Metagenome	| AUROC = 0.616
0.351064	0.688047	0.34914	Anthropometry	| AUROC = 0.728
0.77812	0.927326	0.224825	TAC	| AUROC = 0.661
0.0319361	0.0976562	0.571938	Metagenome	| AUROC = 0.616
0.283433	0.433594	0.379954	Metagenome	| AUROC = 0.616
0.0031348	0.027439	0.832946	Clinical	| AUROC = 0.795
0.731466	0.9699	0.0966765	Lipidome	| AUROC = 0.819
0.398176	0.737609	0.317167	Anthropometry	| AUROC = 0.728
0.882979	0.982507	0.0810858	Anthropometry	| AUROC = 0.728
0.617874	0.825581	0.283354	TAC	| AUROC = 0.661
0.158055	0.390671	0.503242	Anthropometry	| AUROC = 0.728
0.340426	0.673469	0.359758	Anthropometry	| AUROC = 0.728
0.789954	0.991429	0.0619805	Integrated	| AUROC = 0.843
0.726444	0.938776	0.142159	Anthropometry	| AUROC = 0.728
0.00759878	0.0379009	0.803668	Anthropometry	| AUROC = 0.728
0.553159	0.761628	0.307319	TAC	| AUROC = 0.661
0.42527	0.630814	0.35339	TAC	| AUROC = 0.661
0.0246533	0.101744	0.594993	TAC	| AUROC = 0.661
0.544571	0.925081	0.162013	Metabolome	| AUROC = 0.803
0.93014	0.972656	0.173927	Metagenome	| AUROC = 0.616
0	0.0283019	0.910534	Proteome	| AUROC = 0.85
0.383667	0.575581	0.364572	TAC	| AUROC = 0.661
0.793103	0.972561	0.121203	Clinical	| AUROC = 0.795
0.496013	0.933962	0.131755	Proteome	| AUROC = 0.85
0.275527	0.700326	0.281499	Metabolome	| AUROC = 0.803
0.959248	0.996951	0.0728847	Clinical	| AUROC = 0.795
0.441118	0.585938	0.330696	Metagenome	| AUROC = 0.616
0.280389	0.703583	0.275411	Metabolome	| AUROC = 0.803
0.424242	0.908805	0.173358	Proteome	| AUROC = 0.85
0.459665	0.922857	0.157407	Integrated	| AUROC = 0.843
0.191223	0.628049	0.387637	Clinical	| AUROC = 0.795
0.131737	0.242188	0.459474	Metagenome	| AUROC = 0.616
0.545455	0.95283	0.116265	Proteome	| AUROC = 0.85
0.856287	0.9375	0.208995	Metagenome	| AUROC = 0.616
0.394984	0.786585	0.262942	Clinical	| AUROC = 0.795
0.00318979	0.0660377	0.891918	Proteome	| AUROC = 0.85
0.0477658	0.165698	0.556892	TAC	| AUROC = 0.661
0.976048	0.996094	0.143025	Metagenome	| AUROC = 0.616
0.779904	0.990566	0.0622819	Proteome	| AUROC = 0.85
0.826347	0.921875	0.221481	Metagenome	| AUROC = 0.616
0.835255	0.983278	0.0728719	Lipidome	| AUROC = 0.819
0.0106545	0.24	0.779868	Integrated	| AUROC = 0.843
0.828006	0.991429	0.0558599	Integrated	| AUROC = 0.843
0.0350076	0.365714	0.659792	Integrated	| AUROC = 0.843
0.0199601	0.0703125	0.613607	Metagenome	| AUROC = 0.616
0.325116	0.505814	0.384616	TAC	| AUROC = 0.661
0.840183	0.991429	0.0540513	Integrated	| AUROC = 0.843
0.065449	0.471429	0.558103	Integrated	| AUROC = 0.843
0.218501	0.745283	0.329456	Proteome	| AUROC = 0.85
0.641337	0.915452	0.17562	Anthropometry	| AUROC = 0.728
0.524316	0.857143	0.231546	Anthropometry	| AUROC = 0.728
0.05547	0.180233	0.54294	TAC	| AUROC = 0.661
0.708464	0.948171	0.146856	Clinical	| AUROC = 0.795
0.508982	0.640625	0.312362	Metagenome	| AUROC = 0.616
0.834684	0.973941	0.0941874	Metabolome	| AUROC = 0.803
0.0532725	0.431429	0.608701	Integrated	| AUROC = 0.843
0.683386	0.942073	0.154165	Clinical	| AUROC = 0.795
0.133443	0.575251	0.440049	Lipidome	| AUROC = 0.819
0.0518639	0.361564	0.58255	Metabolome	| AUROC = 0.803
0.856925	0.994286	0.051548	Integrated	| AUROC = 0.843
0.277017	0.774286	0.288981	Integrated	| AUROC = 0.843
0.808777	0.97561	0.117289	Clinical	| AUROC = 0.795
0.567783	0.95283	0.109145	Proteome	| AUROC = 0.85
0.521944	0.871951	0.2125	Clinical	| AUROC = 0.795
0.00810373	0.149837	0.793496	Metabolome	| AUROC = 0.803
0.354391	0.543605	0.37347	TAC	| AUROC = 0.661
0.386018	0.708455	0.32884	Anthropometry	| AUROC = 0.728
0.946108	0.976562	0.170744	Metagenome	| AUROC = 0.616
0.530395	0.862974	0.229147	Anthropometry	| AUROC = 0.728
0.442219	0.659884	0.345808	TAC	| AUROC = 0.661
0.0372771	0.306189	0.656711	Metabolome	| AUROC = 0.803
0.687211	0.892442	0.253684	TAC	| AUROC = 0.661
0.62766	0.915452	0.183796	Anthropometry	| AUROC = 0.728
0.0988468	0.478261	0.498225	Lipidome	| AUROC = 0.819
0.738602	0.941691	0.13647	Anthropometry	| AUROC = 0.728
0.679507	0.892442	0.254373	TAC	| AUROC = 0.661
0.101695	0.276163	0.47843	TAC	| AUROC = 0.661
0.0638723	0.175781	0.511327	Metagenome	| AUROC = 0.616
0.209581	0.34375	0.410612	Metagenome	| AUROC = 0.616
0.889058	0.982507	0.0801069	Anthropometry	| AUROC = 0.728
0.588331	0.934853	0.151464	Metabolome	| AUROC = 0.803
0.453094	0.597656	0.325325	Metagenome	| AUROC = 0.616
0.0829346	0.553459	0.510131	Proteome	| AUROC = 0.85
0.882445	0.987805	0.095911	Clinical	| AUROC = 0.795
0.928144	0.972656	0.174653	Metagenome	| AUROC = 0.616
0.489633	0.933962	0.135764	Proteome	| AUROC = 0.85
0.212521	0.729097	0.331687	Lipidome	| AUROC = 0.819
0.651446	0.971429	0.0903282	Integrated	| AUROC = 0.843
0.221003	0.652439	0.363178	Clinical	| AUROC = 0.795
0.956088	0.980469	0.162714	Metagenome	| AUROC = 0.616
0.0664506	0.37785	0.560767	Metabolome	| AUROC = 0.803
0.0303951	0.16035	0.69332	Anthropometry	| AUROC = 0.728
0.905997	0.980456	0.0808969	Metabolome	| AUROC = 0.803
0.137725	0.265625	0.450328	Metagenome	| AUROC = 0.616
0.267884	0.774286	0.298101	Integrated	| AUROC = 0.843
0.165316	0.576547	0.38883	Metabolome	| AUROC = 0.803
0.0446571	0.421384	0.638922	Proteome	| AUROC = 0.85
0.699538	0.895349	0.251842	TAC	| AUROC = 0.661
0.504119	0.896321	0.158831	Lipidome	| AUROC = 0.819
0.958398	0.988372	0.127615	TAC	| AUROC = 0.661
0.204931	0.409884	0.420217	TAC	| AUROC = 0.661
0.127592	0.600629	0.44561	Proteome	| AUROC = 0.85
0.0152207	0.271429	0.748969	Integrated	| AUROC = 0.843
0.542373	0.752907	0.31033	TAC	| AUROC = 0.661
0.779635	0.959184	0.121136	Anthropometry	| AUROC = 0.728
0.934169	0.996951	0.078967	Clinical	| AUROC = 0.795
0.462382	0.823171	0.24126	Clinical	| AUROC = 0.795
0.0693374	0.209302	0.519665	TAC	| AUROC = 0.661
0.0470016	0.351792	0.603122	Metabolome	| AUROC = 0.803
0.476499	0.892508	0.180243	Metabolome	| AUROC = 0.803
0.780439	0.890625	0.231725	Metagenome	| AUROC = 0.616
0.311005	0.830189	0.24528	Proteome	| AUROC = 0.85
0.299392	0.623907	0.385279	Anthropometry	| AUROC = 0.728
0.326019	0.75	0.293913	Clinical	| AUROC = 0.795
0.336079	0.826087	0.240036	Lipidome	| AUROC = 0.819
0.00318979	0.0943396	0.877205	Proteome	| AUROC = 0.85
0.251497	0.414062	0.389022	Metagenome	| AUROC = 0.616
0.766063	0.976589	0.0888451	Lipidome	| AUROC = 0.819
0.0971993	0.471572	0.503879	Lipidome	| AUROC = 0.819
0.540832	0.752907	0.310336	TAC	| AUROC = 0.661
0.0210697	0.234528	0.713464	Metabolome	| AUROC = 0.803
0.166392	0.648829	0.396652	Lipidome	| AUROC = 0.819
0.80721	0.972561	0.117952	Clinical	| AUROC = 0.795
0.385208	0.575581	0.364471	TAC	| AUROC = 0.661
0.864407	0.962209	0.187736	TAC	| AUROC = 0.661
0.921418	0.973837	0.154041	TAC	| AUROC = 0.661
0.0411862	0.287625	0.648843	Lipidome	| AUROC = 0.819
0.107084	0.505017	0.483796	Lipidome	| AUROC = 0.819
0.25076	0.516035	0.433285	Anthropometry	| AUROC = 0.728
0.367781	0.696793	0.341238	Anthropometry	| AUROC = 0.728
0.909091	0.996855	0.044768	Proteome	| AUROC = 0.85
0.46458	0.886288	0.174614	Lipidome	| AUROC = 0.819
0.543914	0.752907	0.310233	TAC	| AUROC = 0.661
0.561779	0.919732	0.141362	Lipidome	| AUROC = 0.819
0.241641	0.492711	0.441133	Anthropometry	| AUROC = 0.728
0.60479	0.761719	0.2804	Metagenome	| AUROC = 0.616
0.904255	0.985423	0.0766982	Anthropometry	| AUROC = 0.728
0.305471	0.64723	0.380477	Anthropometry	| AUROC = 0.728
0.575758	0.955975	0.107453	Proteome	| AUROC = 0.85
0.4514	0.879599	0.181747	Lipidome	| AUROC = 0.819
0.639445	0.869186	0.27189	TAC	| AUROC = 0.661
0.401914	0.902516	0.182764	Proteome	| AUROC = 0.85
0.967051	0.996656	0.0463044	Lipidome	| AUROC = 0.819
0.0411862	0.284281	0.652023	Lipidome	| AUROC = 0.819
0.261941	0.453488	0.400629	TAC	| AUROC = 0.661
0.86758	0.994286	0.0496161	Integrated	| AUROC = 0.843
0.0273556	0.148688	0.701609	Anthropometry	| AUROC = 0.728
0.646677	0.954397	0.137842	Metabolome	| AUROC = 0.803
0.138386	0.578595	0.437858	Lipidome	| AUROC = 0.819
0.0957447	0.303207	0.557007	Anthropometry	| AUROC = 0.728
0.129376	0.58	0.44819	Integrated	| AUROC = 0.843
0.770335	0.987421	0.063718	Proteome	| AUROC = 0.85
0.108731	0.525084	0.476218	Lipidome	| AUROC = 0.819
0.705701	0.898256	0.251038	TAC	| AUROC = 0.661
0.0031348	0.070122	0.793111	Clinical	| AUROC = 0.795
0.283513	0.462209	0.394754	TAC	| AUROC = 0.661
0.0131796	0.12709	0.767402	Lipidome	| AUROC = 0.819
0.476408	0.925714	0.152308	Integrated	| AUROC = 0.843
0.215805	0.469388	0.45783	Anthropometry	| AUROC = 0.728
0.388715	0.786585	0.265526	Clinical	| AUROC = 0.795
0.299848	0.8	0.267167	Integrated	| AUROC = 0.843
0.964344	0.996743	0.061149	Metabolome	| AUROC = 0.803
0.43769	0.781341	0.282444	Anthropometry	| AUROC = 0.728
0.660578	0.971429	0.0875604	Integrated	| AUROC = 0.843
0.410959	0.9	0.185775	Integrated	| AUROC = 0.843
0.429142	0.570312	0.332746	Metagenome	| AUROC = 0.616
0.158706	0.354651	0.440892	TAC	| AUROC = 0.661
0.586491	0.93311	0.134223	Lipidome	| AUROC = 0.819
0.0031348	0.054878	0.80426	Clinical	| AUROC = 0.795
0.283892	0.786164	0.277307	Proteome	| AUROC = 0.85
0.505673	0.908795	0.171379	Metabolome	| AUROC = 0.803
0.796043	0.991429	0.0613865	Integrated	| AUROC = 0.843
0.0502283	0.428571	0.615724	Integrated	| AUROC = 0.843
0	0	0.815988	Metagenome	| AUROC = 0.616
0.46252	0.924528	0.152318	Proteome	| AUROC = 0.85
0.270928	0.774286	0.296391	Integrated	| AUROC = 0.843
0.883306	0.977199	0.0839143	Metabolome	| AUROC = 0.803
0.377473	0.874286	0.209023	Integrated	| AUROC = 0.843
0.0986133	0.270349	0.48036	TAC	| AUROC = 0.661
0.655015	0.915452	0.17034	Anthropometry	| AUROC = 0.728
0.597179	0.908537	0.186008	Clinical	| AUROC = 0.795
0.686627	0.847656	0.254649	Metagenome	| AUROC = 0.616
0.649094	0.946488	0.119505	Lipidome	| AUROC = 0.819
0.0510367	0.45283	0.620656	Proteome	| AUROC = 0.85
0.0790274	0.265306	0.585568	Anthropometry	| AUROC = 0.728
0.228995	0.742475	0.317484	Lipidome	| AUROC = 0.819
0.363775	0.868571	0.216526	Integrated	| AUROC = 0.843
0.450533	0.92	0.163907	Integrated	| AUROC = 0.843
0.395738	0.88	0.19521	Integrated	| AUROC = 0.843
0.620746	0.944625	0.143495	Metabolome	| AUROC = 0.803
0.144838	0.331395	0.449535	TAC	| AUROC = 0.661
0.6094	0.934853	0.146732	Metabolome	| AUROC = 0.803
0.15949	0.63522	0.40561	Proteome	| AUROC = 0.85
0.818781	0.979933	0.0758843	Lipidome	| AUROC = 0.819
0.190259	0.66	0.376024	Integrated	| AUROC = 0.843
0.342903	0.858491	0.219525	Proteome	| AUROC = 0.85
0.391371	0.575581	0.363338	TAC	| AUROC = 0.661
0.425837	0.908805	0.173251	Proteome	| AUROC = 0.85
0.806991	0.965015	0.113353	Anthropometry	| AUROC = 0.728
0.547812	0.925081	0.161248	Metabolome	| AUROC = 0.803
0.0428336	0.304348	0.634357	Lipidome	| AUROC = 0.819
0.292237	0.788571	0.273963	Integrated	| AUROC = 0.843
0.592814	0.742188	0.284495	Metagenome	| AUROC = 0.616
0.770517	0.953353	0.123986	Anthropometry	| AUROC = 0.728
0.0790274	0.262391	0.58595	Anthropometry	| AUROC = 0.728
0.858243	0.959302	0.190847	TAC	| AUROC = 0.661
0.534669	0.747093	0.311912	TAC	| AUROC = 0.661
0.0366826	0.399371	0.657258	Proteome	| AUROC = 0.85
0.0151976	0.0932945	0.761642	Anthropometry	| AUROC = 0.728
0.229665	0.761006	0.316262	Proteome	| AUROC = 0.85
0.812018	0.944767	0.214119	TAC	| AUROC = 0.661
0.0638723	0.183594	0.509832	Metagenome	| AUROC = 0.616
0.241911	0.436047	0.409563	TAC	| AUROC = 0.661
0.665145	0.974286	0.0868574	Integrated	| AUROC = 0.843
0.199362	0.720126	0.348039	Proteome	| AUROC = 0.85
0.651976	0.915452	0.170947	Anthropometry	| AUROC = 0.728
0.0642504	0.367893	0.5729	Lipidome	| AUROC = 0.819
0.93575	0.996656	0.0542287	Lipidome	| AUROC = 0.819
0.167464	0.644654	0.400117	Proteome	| AUROC = 0.85
0.757825	0.976589	0.0901275	Lipidome	| AUROC = 0.819
0.776596	0.953353	0.122449	Anthropometry	| AUROC = 0.728
0.333856	0.75	0.29306	Clinical	| AUROC = 0.795
0.98151	0.991279	0.107273	TAC	| AUROC = 0.661
0.349259	0.826087	0.230744	Lipidome	| AUROC = 0.819
0.46225	0.680233	0.337928	TAC	| AUROC = 0.661
0.795069	0.944767	0.218973	TAC	| AUROC = 0.661
0.703762	0.948171	0.147695	Clinical	| AUROC = 0.795
0.638574	0.944625	0.140783	Metabolome	| AUROC = 0.803
0.6302	0.843023	0.276261	TAC	| AUROC = 0.661
0.983257	1	0.0358394	Integrated	| AUROC = 0.843
0.566866	0.6875	0.296607	Metagenome	| AUROC = 0.616
0.497006	0.625	0.314255	Metagenome	| AUROC = 0.616
0.0477658	0.15407	0.561135	TAC	| AUROC = 0.661
0.638723	0.808594	0.271383	Metagenome	| AUROC = 0.616
0.719298	0.987421	0.0719615	Proteome	| AUROC = 0.85
0.205167	0.457726	0.463201	Anthropometry	| AUROC = 0.728
0.401914	0.899371	0.182967	Proteome	| AUROC = 0.85
0.221691	0.745283	0.326686	Proteome	| AUROC = 0.85
0.101695	0.27907	0.476742	TAC	| AUROC = 0.661
0.740681	0.970684	0.115081	Metabolome	| AUROC = 0.803
0.21309	0.725714	0.336845	Integrated	| AUROC = 0.843
0.897893	0.980456	0.0816637	Metabolome	| AUROC = 0.803
0.0226904	0.260586	0.697144	Metabolome	| AUROC = 0.803
0.582137	0.955975	0.105882	Proteome	| AUROC = 0.85
0.398176	0.734694	0.318581	Anthropometry	| AUROC = 0.728
0.556886	0.679688	0.299763	Metagenome	| AUROC = 0.616
0.423154	0.5625	0.334758	Metagenome	| AUROC = 0.616
0.0658683	0.183594	0.508493	Metagenome	| AUROC = 0.616
0.192869	0.602606	0.360159	Metabolome	| AUROC = 0.803
0.0136778	0.0816327	0.772875	Anthropometry	| AUROC = 0.728
0.0939908	0.255814	0.485986	TAC	| AUROC = 0.661
0.0175439	0.311321	0.732581	Proteome	| AUROC = 0.85
0.352665	0.768293	0.282593	Clinical	| AUROC = 0.795
0.3769	0.699708	0.334293	Anthropometry	| AUROC = 0.728
0.572854	0.6875	0.295122	Metagenome	| AUROC = 0.616
0.301397	0.449219	0.37402	Metagenome	| AUROC = 0.616
0.222405	0.735786	0.3218	Lipidome	| AUROC = 0.819
0.411483	0.908805	0.17692	Proteome	| AUROC = 0.85
0.00607903	0.03207	0.810713	Anthropometry	| AUROC = 0.728
0.126332	0.577143	0.44993	Integrated	| AUROC = 0.843
0.0031348	0.103659	0.769886	Clinical	| AUROC = 0.795
0.456113	0.820122	0.243431	Clinical	| AUROC = 0.795
0.622735	0.946488	0.124498	Lipidome	| AUROC = 0.819
0.0031348	0.0731707	0.791469	Clinical	| AUROC = 0.795
0.303079	0.736156	0.256398	Metabolome	| AUROC = 0.803
0.987823	1	0.0347841	Integrated	| AUROC = 0.843
0.207455	0.618893	0.343879	Metabolome	| AUROC = 0.803
0.486322	0.822157	0.254572	Anthropometry	| AUROC = 0.728
0.746201	0.944606	0.134099	Anthropometry	| AUROC = 0.728
0.453809	0.872964	0.187009	Metabolome	| AUROC = 0.803
0.58671	0.931596	0.153133	Metabolome	| AUROC = 0.803
0.529506	0.946541	0.121096	Proteome	| AUROC = 0.85
0.233937	0.745819	0.314659	Lipidome	| AUROC = 0.819
0.319749	0.743902	0.297017	Clinical	| AUROC = 0.795
0.414673	0.908805	0.176474	Proteome	| AUROC = 0.85
0.0455927	0.195335	0.647703	Anthropometry	| AUROC = 0.728
0.412481	0.9	0.183343	Integrated	| AUROC = 0.843
0.429892	0.633721	0.352732	TAC	| AUROC = 0.661
0.0517504	0.431429	0.610163	Integrated	| AUROC = 0.843
0.34846	0.788274	0.231978	Metabolome	| AUROC = 0.803
0.0319635	0.348571	0.673234	Integrated	| AUROC = 0.843
0.832335	0.929688	0.217356	Metagenome	| AUROC = 0.616
0.995058	1	0.0401975	Lipidome	| AUROC = 0.819
0.015674	0.265244	0.64477	Clinical	| AUROC = 0.795
0.0653495	0.22449	0.608861	Anthropometry	| AUROC = 0.728
0.37234	0.699708	0.337308	Anthropometry	| AUROC = 0.728
0.837139	0.991429	0.0547623	Integrated	| AUROC = 0.843
0.958814	0.996656	0.0481116	Lipidome	| AUROC = 0.819
0.67423	0.960912	0.13043	Metabolome	| AUROC = 0.803
0.0151976	0.0874636	0.767442	Anthropometry	| AUROC = 0.728
0.0534846	0.361564	0.581669	Metabolome	| AUROC = 0.803
0.658023	0.957655	0.134388	Metabolome	| AUROC = 0.803
0.543379	0.942857	0.122131	Integrated	| AUROC = 0.843
0.732523	0.938776	0.140458	Anthropometry	| AUROC = 0.728
0.471842	0.925714	0.153065	Integrated	| AUROC = 0.843
0.183144	0.596091	0.368531	Metabolome	| AUROC = 0.803
0.0548589	0.390244	0.542843	Clinical	| AUROC = 0.795
0.711697	0.963211	0.100988	Lipidome	| AUROC = 0.819
0.433812	0.915094	0.165944	Proteome	| AUROC = 0.85
0.727715	0.970684	0.118148	Metabolome	| AUROC = 0.803
0.05547	0.188953	0.541745	TAC	| AUROC = 0.661
0.00761035	0.145714	0.836845	Integrated	| AUROC = 0.843
0.450567	0.869707	0.187602	Metabolome	| AUROC = 0.803
0.181524	0.596091	0.36921	Metabolome	| AUROC = 0.803
0.146119	0.597143	0.426119	Integrated	| AUROC = 0.843
0.103236	0.284884	0.474341	TAC	| AUROC = 0.661
0.752351	0.966463	0.132918	Clinical	| AUROC = 0.795
0.0188088	0.280488	0.625137	Clinical	| AUROC = 0.795
0.144597	0.591429	0.428906	Integrated	| AUROC = 0.843
0.752495	0.871094	0.238187	Metagenome	| AUROC = 0.616
0.919877	0.97093	0.156743	TAC	| AUROC = 0.661
0.0548589	0.371951	0.552247	Clinical	| AUROC = 0.795
0.835726	0.993711	0.0539644	Proteome	| AUROC = 0.85
0.680365	0.98	0.0823755	Integrated	| AUROC = 0.843
0.877743	0.984756	0.0981639	Clinical	| AUROC = 0.795
0.270665	0.693811	0.292406	Metabolome	| AUROC = 0.803
0.951294	0.997143	0.0397361	Integrated	| AUROC = 0.843
0.248074	0.444767	0.405502	TAC	| AUROC = 0.661
0.0527183	0.337793	0.592944	Lipidome	| AUROC = 0.819
0.0199601	0.0625	0.63409	Metagenome	| AUROC = 0.616
0.149461	0.337209	0.445629	TAC	| AUROC = 0.661
0.684953	0.942073	0.153889	Clinical	| AUROC = 0.795
0.429984	0.859532	0.194849	Lipidome	| AUROC = 0.819
0.158833	0.57329	0.393592	Metabolome	| AUROC = 0.803
0.279107	0.77673	0.279891	Proteome	| AUROC = 0.85
0.77116	0.972561	0.127964	Clinical	| AUROC = 0.795
0.237082	0.489796	0.443919	Anthropometry	| AUROC = 0.728
0.278116	0.577259	0.409881	Anthropometry	| AUROC = 0.728
0.901254	0.990854	0.090067	Clinical	| AUROC = 0.795
0.592705	0.912536	0.199674	Anthropometry	| AUROC = 0.728
0.786062	0.973941	0.103728	Metabolome	| AUROC = 0.803
0.244681	0.501458	0.4387	Anthropometry	| AUROC = 0.728
0.584639	0.905488	0.189221	Clinical	| AUROC = 0.795
0.787479	0.979933	0.0826374	Lipidome	| AUROC = 0.819
0.574959	0.923077	0.136503	Lipidome	| AUROC = 0.819
0.467066	0.609375	0.320058	Metagenome	| AUROC = 0.616
0.0881459	0.276968	0.570468	Anthropometry	| AUROC = 0.728
0.376396	0.871069	0.203591	Proteome	| AUROC = 0.85
0.909091	0.968023	0.16223	TAC	| AUROC = 0.661
0.232666	0.43314	0.413642	TAC	| AUROC = 0.661
0.345146	0.520349	0.37966	TAC	| AUROC = 0.661
0.00823723	0.0769231	0.800985	Lipidome	| AUROC = 0.819
0.169661	0.296875	0.429236	Metagenome	| AUROC = 0.616
0.597264	0.912536	0.198345	Anthropometry	| AUROC = 0.728
0.976936	0.996656	0.0440206	Lipidome	| AUROC = 0.819
0.0111643	0.286164	0.759443	Proteome	| AUROC = 0.85
0	0.0314465	0.9093	Proteome	| AUROC = 0.85
0.00318979	0.0628931	0.893177	Proteome	| AUROC = 0.85
0.406393	0.897143	0.187064	Integrated	| AUROC = 0.843
0.631659	0.968571	0.0939084	Integrated	| AUROC = 0.843
0.0783699	0.469512	0.493291	Clinical	| AUROC = 0.795
0.550157	0.887195	0.200301	Clinical	| AUROC = 0.795
0.390445	0.83612	0.217202	Lipidome	| AUROC = 0.819
0.179604	0.645714	0.389011	Integrated	| AUROC = 0.843
0.029654	0.237458	0.691882	Lipidome	| AUROC = 0.819
0.861244	0.993711	0.0500824	Proteome	| AUROC = 0.85
0.0882801	0.531429	0.507156	Integrated	| AUROC = 0.843
0.218845	0.472303	0.455422	Anthropometry	| AUROC = 0.728
0.527356	0.857143	0.23086	Anthropometry	| AUROC = 0.728
0.902196	0.949219	0.195706	Metagenome	| AUROC = 0.616
0.416268	0.908805	0.176232	Proteome	| AUROC = 0.85
0.786834	0.972561	0.125065	Clinical	| AUROC = 0.795
0.892216	0.949219	0.197413	Metagenome	| AUROC = 0.616
0.195609	0.328125	0.417367	Metagenome	| AUROC = 0.616
0.641148	0.968553	0.089803	Proteome	| AUROC = 0.85
0.896208	0.949219	0.197096	Metagenome	| AUROC = 0.616
0.281583	0.777143	0.28617	Integrated	| AUROC = 0.843
0	0.0114286	0.920777	Integrated	| AUROC = 0.843
0.3906	0.807818	0.214307	Metabolome	| AUROC = 0.803
0.0115321	0.0869565	0.788387	Lipidome	| AUROC = 0.819
0.760188	0.969512	0.130704	Clinical	| AUROC = 0.795
0.620746	0.941368	0.143974	Metabolome	| AUROC = 0.803
0.309707	0.497093	0.387765	TAC	| AUROC = 0.661
0.723229	0.966555	0.0996948	Lipidome	| AUROC = 0.819
0.178737	0.383721	0.432723	TAC	| AUROC = 0.661
0.443574	0.814024	0.246329	Clinical	| AUROC = 0.795
0.16145	0.625418	0.403183	Lipidome	| AUROC = 0.819
0.100478	0.575472	0.473748	Proteome	| AUROC = 0.85
0.976077	1	0.0380731	Proteome	| AUROC = 0.85
0.00303951	0.0145773	0.846512	Anthropometry	| AUROC = 0.728
0.00626959	0.152439	0.724579	Clinical	| AUROC = 0.795
0.355289	0.5	0.35405	Metagenome	| AUROC = 0.616
0.307815	0.830189	0.246515	Proteome	| AUROC = 0.85
0.993921	1	0.0479406	Anthropometry	| AUROC = 0.728
0.678843	0.977143	0.0827168	Integrated	| AUROC = 0.843
0.754947	0.988571	0.0670271	Integrated	| AUROC = 0.843
0.505673	0.905537	0.171392	Metabolome	| AUROC = 0.803
0.590139	0.796512	0.293469	TAC	| AUROC = 0.661
0.00329489	0.0367893	0.844268	Lipidome	| AUROC = 0.819
0.742301	0.970684	0.114626	Metabolome	| AUROC = 0.803
0.410049	0.837134	0.204663	Metabolome	| AUROC = 0.803
0.249595	0.67101	0.302987	Metabolome	| AUROC = 0.803
0.372323	0.826087	0.226005	Lipidome	| AUROC = 0.819
0.92016	0.972656	0.178676	Metagenome	| AUROC = 0.616
0.299392	0.620991	0.385352	Anthropometry	| AUROC = 0.728
0.213716	0.742138	0.33383	Proteome	| AUROC = 0.85
0.994012	0.996094	0.119727	Metagenome	| AUROC = 0.616
0.440678	0.651163	0.346573	TAC	| AUROC = 0.661
0.502311	0.703488	0.322476	TAC	| AUROC = 0.661
0.814992	0.990566	0.0570504	Proteome	| AUROC = 0.85
0.41517	0.558594	0.336377	Metagenome	| AUROC = 0.616
0.0829346	0.54717	0.515811	Proteome	| AUROC = 0.85
0.0911854	0.291545	0.561936	Anthropometry	| AUROC = 0.728
0.0486322	0.209913	0.638619	Anthropometry	| AUROC = 0.728
0.448947	0.869707	0.187847	Metabolome	| AUROC = 0.803
0.00455927	0.0262391	0.822453	Anthropometry	| AUROC = 0.728
0.455927	0.793003	0.275568	Anthropometry	| AUROC = 0.728
0.53775	0.75	0.310952	TAC	| AUROC = 0.661
0.0227964	0.142857	0.711729	Anthropometry	| AUROC = 0.728
0.74924	0.944606	0.133837	Anthropometry	| AUROC = 0.728
0.226502	0.418605	0.414847	TAC	| AUROC = 0.661
0.954092	0.980469	0.165825	Metagenome	| AUROC = 0.616
0.288676	0.795597	0.269139	Proteome	| AUROC = 0.85
0.501567	0.859756	0.220488	Clinical	| AUROC = 0.795
0.728868	0.987421	0.0700603	Proteome	| AUROC = 0.85
0.459082	0.601562	0.324622	Metagenome	| AUROC = 0.616
0.553542	0.909699	0.145445	Lipidome	| AUROC = 0.819
0.0411862	0.297659	0.639674	Lipidome	| AUROC = 0.819
0.778116	0.956268	0.122232	Anthropometry	| AUROC = 0.728
0.550152	0.886297	0.218602	Anthropometry	| AUROC = 0.728
0.616438	0.96	0.102138	Integrated	| AUROC = 0.843
0.440678	0.648256	0.347368	TAC	| AUROC = 0.661
0.110379	0.535117	0.469982	Lipidome	| AUROC = 0.819
0.785388	0.988571	0.0625293	Integrated	| AUROC = 0.843
0.648298	0.954397	0.136541	Metabolome	| AUROC = 0.803
0.645768	0.939024	0.162544	Clinical	| AUROC = 0.795
0.640791	0.971429	0.0924598	Integrated	| AUROC = 0.843
0.198767	0.401163	0.425428	TAC	| AUROC = 0.661
0.783866	0.988571	0.0633481	Integrated	| AUROC = 0.843
0.185693	0.657143	0.381971	Integrated	| AUROC = 0.843
0.764992	0.973941	0.108485	Metabolome	| AUROC = 0.803
0.899543	0.997143	0.0457006	Integrated	| AUROC = 0.843
0.155624	0.348837	0.442284	TAC	| AUROC = 0.661
0.913793	0.993902	0.0865146	Clinical	| AUROC = 0.795
0.784441	0.973941	0.10377	Metabolome	| AUROC = 0.803
0.211599	0.646341	0.369521	Clinical	| AUROC = 0.795
0.0579937	0.396341	0.539245	Clinical	| AUROC = 0.795
0.438356	0.914286	0.171603	Integrated	| AUROC = 0.843
0.211094	0.409884	0.418653	TAC	| AUROC = 0.661
0.622754	0.769531	0.277665	Metagenome	| AUROC = 0.616
0.0790774	0.41806	0.538065	Lipidome	| AUROC = 0.819
0.874794	0.989967	0.065217	Lipidome	| AUROC = 0.819
0.668663	0.832031	0.260343	Metagenome	| AUROC = 0.616
0.402157	0.598837	0.359526	TAC	| AUROC = 0.661
0.030303	0.377358	0.674235	Proteome	| AUROC = 0.85
0.708402	0.963211	0.102077	Lipidome	| AUROC = 0.819
0.265023	0.456395	0.399139	TAC	| AUROC = 0.661
0.218798	0.412791	0.417637	TAC	| AUROC = 0.661
0.47505	0.609375	0.318259	Metagenome	| AUROC = 0.616
0.202435	0.682857	0.360045	Integrated	| AUROC = 0.843
0.210526	0.738994	0.335393	Proteome	| AUROC = 0.85
0.269592	0.685976	0.334559	Clinical	| AUROC = 0.795
0.437002	0.918239	0.164124	Proteome	| AUROC = 0.85
0.065449	0.474286	0.557214	Integrated	| AUROC = 0.843
0.4453	0.668605	0.344802	TAC	| AUROC = 0.661
0.120244	0.577143	0.451713	Integrated	| AUROC = 0.843
0.850082	0.986622	0.0701817	Lipidome	| AUROC = 0.819
0.172573	0.377907	0.434293	TAC	| AUROC = 0.661
0.0031348	0.0823171	0.784397	Clinical	| AUROC = 0.795
0.0699088	0.230321	0.606211	Anthropometry	| AUROC = 0.728
0.311367	0.819398	0.25885	Lipidome	| AUROC = 0.819
0.6094	0.938111	0.146598	Metabolome	| AUROC = 0.803
0.101824	0.306122	0.555225	Anthropometry	| AUROC = 0.728
0.78089	0.979933	0.0855677	Lipidome	| AUROC = 0.819
0.794411	0.898438	0.228606	Metagenome	| AUROC = 0.616
0.0372771	0.315961	0.650223	Metabolome	| AUROC = 0.803
0.828201	0.973941	0.0953451	Metabolome	| AUROC = 0.803
0.858447	0.994286	0.0513255	Integrated	| AUROC = 0.843
0.667712	0.942073	0.156389	Clinical	| AUROC = 0.795
0.0131796	0.133779	0.76353	Lipidome	| AUROC = 0.819
0.00308166	0	0.783056	TAC	| AUROC = 0.661
0.23229	0.742475	0.316135	Lipidome	| AUROC = 0.819
0	0.0342857	0.907031	Integrated	| AUROC = 0.843
0.485997	0.886288	0.16996	Lipidome	| AUROC = 0.819
0.130699	0.346939	0.530822	Anthropometry	| AUROC = 0.728
0.995298	1	0.0530642	Clinical	| AUROC = 0.795
0.870624	0.994286	0.0492389	Integrated	| AUROC = 0.843
0.671733	0.927114	0.163189	Anthropometry	| AUROC = 0.728
0.815235	0.973941	0.0991278	Metabolome	| AUROC = 0.803
0.0259319	0.286645	0.68236	Metabolome	| AUROC = 0.803
0.0547112	0.221574	0.622645	Anthropometry	| AUROC = 0.728
0.0988655	0.501629	0.474921	Metabolome	| AUROC = 0.803
0.140033	0.58194	0.433358	Lipidome	| AUROC = 0.819
0.26094	0.684039	0.296285	Metabolome	| AUROC = 0.803
0.242009	0.757143	0.312336	Integrated	| AUROC = 0.843
0.940729	0.994169	0.0685505	Anthropometry	| AUROC = 0.728
0.363273	0.507812	0.35161	Metagenome	| AUROC = 0.616
0.229541	0.382812	0.397217	Metagenome	| AUROC = 0.616
0.00637959	0.198113	0.817867	Proteome	| AUROC = 0.85
0.922204	0.986971	0.0766016	Metabolome	| AUROC = 0.803
0.537291	0.942857	0.122927	Integrated	| AUROC = 0.843
0.714946	0.898256	0.249935	TAC	| AUROC = 0.661
0.167951	0.363372	0.437295	TAC	| AUROC = 0.661
0.162861	0.617143	0.408523	Integrated	| AUROC = 0.843
0.134796	0.560976	0.435474	Clinical	| AUROC = 0.795
0.115677	0.568571	0.457242	Integrated	| AUROC = 0.843
0.0297806	0.310976	0.602445	Clinical	| AUROC = 0.795
0.476112	0.886288	0.172498	Lipidome	| AUROC = 0.819
0	0.0228571	0.911594	Integrated	| AUROC = 0.843
0.117199	0.568571	0.45662	Integrated	| AUROC = 0.843
0.244681	0.504373	0.438518	Anthropometry	| AUROC = 0.728
0.0909091	0.556604	0.503103	Proteome	| AUROC = 0.85
0.556231	0.892128	0.2169	Anthropometry	| AUROC = 0.728
0.749216	0.966463	0.133836	Clinical	| AUROC = 0.795
0.647416	0.915452	0.173249	Anthropometry	| AUROC = 0.728
0.07743	0.411371	0.542937	Lipidome	| AUROC = 0.819
0.0243531	0.317143	0.697602	Integrated	| AUROC = 0.843
0.407915	0.9	0.186367	Integrated	| AUROC = 0.843
0.0558882	0.148438	0.523182	Metagenome	| AUROC = 0.616
0.197731	0.605863	0.356197	Metabolome	| AUROC = 0.803
0.25228	0.536443	0.429721	Anthropometry	| AUROC = 0.728
0.713166	0.948171	0.144264	Clinical	| AUROC = 0.795
0.0107858	0.0348837	0.663898	TAC	| AUROC = 0.661
0.948136	0.990228	0.0666656	Metabolome	| AUROC = 0.803
0.337115	0.76873	0.240773	Metabolome	| AUROC = 0.803
0.120185	0.319767	0.459595	TAC	| AUROC = 0.661
0.140216	0.328488	0.453671	TAC	| AUROC = 0.661
0.828968	0.950581	0.206404	TAC	| AUROC = 0.661
0.347305	0.480469	0.356389	Metagenome	| AUROC = 0.616
0.82658	0.973941	0.0957959	Metabolome	| AUROC = 0.803
0.531348	0.871951	0.210814	Clinical	| AUROC = 0.795
0.430622	0.915094	0.170014	Proteome	| AUROC = 0.85
0.0595611	0.408537	0.529519	Clinical	| AUROC = 0.795
0.108731	0.508361	0.48367	Lipidome	| AUROC = 0.819
0.0877743	0.484756	0.485861	Clinical	| AUROC = 0.795
0.54232	0.884146	0.204804	Clinical	| AUROC = 0.795
0.161339	0.608571	0.411057	Integrated	| AUROC = 0.843
0.444444	0.917143	0.16594	Integrated	| AUROC = 0.843
0.347032	0.857143	0.225987	Integrated	| AUROC = 0.843
0.181818	0.612805	0.394963	Clinical	| AUROC = 0.795
0.271186	0.459302	0.396593	TAC	| AUROC = 0.661
0.47032	0.925714	0.153137	Integrated	| AUROC = 0.843
0.240527	0.745819	0.31402	Lipidome	| AUROC = 0.819
0.151515	0.622642	0.416766	Proteome	| AUROC = 0.85
0.455429	0.872964	0.1867	Metabolome	| AUROC = 0.803
0.0532915	0.368902	0.55406	Clinical	| AUROC = 0.795
0.296353	0.609329	0.389477	Anthropometry	| AUROC = 0.728
0.892097	0.985423	0.07917	Anthropometry	| AUROC = 0.728
0.1563	0.625786	0.410692	Proteome	| AUROC = 0.85
0.208012	0.409884	0.418966	TAC	| AUROC = 0.661
0.0203762	0.280488	0.62046	Clinical	| AUROC = 0.795
0.0785824	0.232558	0.510183	TAC	| AUROC = 0.661
0.661264	0.957655	0.132538	Metabolome	| AUROC = 0.803
0.598746	0.914634	0.184645	Clinical	| AUROC = 0.795
0.880383	0.996855	0.0475977	Proteome	| AUROC = 0.85
0.804391	0.902344	0.227282	Metagenome	| AUROC = 0.616
0.794258	0.990566	0.0610003	Proteome	| AUROC = 0.85
0.907524	0.993902	0.0880137	Clinical	| AUROC = 0.795
0.94453	0.982558	0.137442	TAC	| AUROC = 0.661
0.257053	0.670732	0.342118	Clinical	| AUROC = 0.795
0.0131796	0.113712	0.773404	Lipidome	| AUROC = 0.819
0.600304	0.912536	0.197316	Anthropometry	| AUROC = 0.728
0.183386	0.615854	0.392316	Clinical	| AUROC = 0.795
0.37234	0.696793	0.339874	Anthropometry	| AUROC = 0.728
0.165669	0.289062	0.430327	Metagenome	| AUROC = 0.616
0	0.0142857	0.919621	Integrated	| AUROC = 0.843
0.0299401	0.0976562	0.57488	Metagenome	| AUROC = 0.616
0.200608	0.443149	0.469663	Anthropometry	| AUROC = 0.728
0.177645	0.304688	0.426594	Metagenome	| AUROC = 0.616
0.361426	0.801303	0.225121	Metabolome	| AUROC = 0.803
0.082658	0.452769	0.515226	Metabolome	| AUROC = 0.803
0.656012	0.971429	0.0895878	Integrated	| AUROC = 0.843
0.377504	0.56686	0.366702	TAC	| AUROC = 0.661
0.622754	0.777344	0.27655	Metagenome	| AUROC = 0.616
0.805471	0.965015	0.113458	Anthropometry	| AUROC = 0.728
0.522342	0.738372	0.314672	TAC	| AUROC = 0.661
0.00608828	0.137143	0.843858	Integrated	| AUROC = 0.843
0.208524	0.725714	0.340091	Integrated	| AUROC = 0.843
0.960128	0.996855	0.0391106	Proteome	| AUROC = 0.85
0.1231	0.338192	0.537358	Anthropometry	| AUROC = 0.728
0.349769	0.520349	0.378745	TAC	| AUROC = 0.661
0.408293	0.902516	0.180494	Proteome	| AUROC = 0.85
0.972265	0.988372	0.114226	TAC	| AUROC = 0.661
0.0243161	0.145773	0.707604	Anthropometry	| AUROC = 0.728
0.953748	0.996855	0.0395317	Proteome	| AUROC = 0.85
0.930663	0.976744	0.150449	TAC	| AUROC = 0.661
0.596434	0.934853	0.148801	Metabolome	| AUROC = 0.803
0.652695	0.816406	0.265038	Metagenome	| AUROC = 0.616
0.670262	0.892442	0.257371	TAC	| AUROC = 0.661
0.444811	0.876254	0.186159	Lipidome	| AUROC = 0.819
0.904448	0.996656	0.0596747	Lipidome	| AUROC = 0.819
0.0431433	0.142442	0.566711	TAC	| AUROC = 0.661
0.490881	0.833819	0.250531	Anthropometry	| AUROC = 0.728
0.217565	0.359375	0.406668	Metagenome	| AUROC = 0.616
0.950558	0.996855	0.0397349	Proteome	| AUROC = 0.85
0.614035	0.962264	0.0948996	Proteome	| AUROC = 0.85
0.841693	0.981707	0.106072	Clinical	| AUROC = 0.795
0.481191	0.835366	0.233402	Clinical	| AUROC = 0.795
0.191248	0.602606	0.363028	Metabolome	| AUROC = 0.803
0.141066	0.564024	0.433288	Clinical	| AUROC = 0.795
0.910632	0.968023	0.162092	TAC	| AUROC = 0.661
0.157165	0.348837	0.442047	TAC	| AUROC = 0.661
0.739812	0.963415	0.138022	Clinical	| AUROC = 0.795
0.568882	0.925081	0.156297	Metabolome	| AUROC = 0.803
0.973806	0.988372	0.11395	TAC	| AUROC = 0.661
0.0046225	0.00290698	0.750106	TAC	| AUROC = 0.661
0.87386	0.982507	0.084478	Anthropometry	| AUROC = 0.728
0.179604	0.642857	0.390953	Integrated	| AUROC = 0.843
0.0385208	0.136628	0.573879	TAC	| AUROC = 0.661
0.30313	0.816054	0.26207	Lipidome	| AUROC = 0.819
0.0998004	0.21875	0.476927	Metagenome	| AUROC = 0.616
0.453577	0.92	0.162224	Integrated	| AUROC = 0.843
0.822188	0.965015	0.107103	Anthropometry	| AUROC = 0.728
0.123177	0.527687	0.436099	Metabolome	| AUROC = 0.803
0.88024	0.945312	0.201992	Metagenome	| AUROC = 0.616
0.512539	0.865854	0.215349	Clinical	| AUROC = 0.795
0.286872	0.710098	0.270449	Metabolome	| AUROC = 0.803
0.481361	0.892508	0.178928	Metabolome	| AUROC = 0.803
0.874003	0.993711	0.0484363	Proteome	| AUROC = 0.85
0.172982	0.665552	0.382838	Lipidome	| AUROC = 0.819
0.313373	0.460938	0.368699	Metagenome	| AUROC = 0.616
0.372881	0.561047	0.368676	TAC	| AUROC = 0.661
0.302892	0.802857	0.265689	Integrated	| AUROC = 0.843
0.825371	0.983278	0.0746847	Lipidome	| AUROC = 0.819
0.0197694	0.204013	0.708745	Lipidome	| AUROC = 0.819
0.673806	0.953177	0.113609	Lipidome	| AUROC = 0.819
0.888169	0.977199	0.0835354	Metabolome	| AUROC = 0.803
0.0125392	0.25	0.65765	Clinical	| AUROC = 0.795
0.529984	0.915309	0.165885	Metabolome	| AUROC = 0.803
0.394453	0.581395	0.362455	TAC	| AUROC = 0.661
0.404389	0.792683	0.259518	Clinical	| AUROC = 0.795
0.591572	0.934853	0.149797	Metabolome	| AUROC = 0.803
0.420973	0.763848	0.293591	Anthropometry	| AUROC = 0.728
0.582435	0.784884	0.295775	TAC	| AUROC = 0.661
0.512156	0.908795	0.170368	Metabolome	| AUROC = 0.803
0.250399	0.77044	0.301331	Proteome	| AUROC = 0.85
0.520259	0.908795	0.169232	Metabolome	| AUROC = 0.803
0.0878274	0.244186	0.493964	TAC	| AUROC = 0.661
0.00162075	0.0781759	0.837047	Metabolome	| AUROC = 0.803
0.208524	0.714286	0.343315	Integrated	| AUROC = 0.843
0.243531	0.76	0.309115	Integrated	| AUROC = 0.843
0.181126	0.648571	0.387341	Integrated	| AUROC = 0.843
0.28201	0.703583	0.274431	Metabolome	| AUROC = 0.803
0	0.00314465	0.932734	Proteome	| AUROC = 0.85
0.588331	0.931596	0.151709	Metabolome	| AUROC = 0.803
0.194357	0.634146	0.380539	Clinical	| AUROC = 0.795
0.84514	0.986622	0.0709575	Lipidome	| AUROC = 0.819
0.768645	0.988571	0.0648805	Integrated	| AUROC = 0.843
0.741351	0.9699	0.0940973	Lipidome	| AUROC = 0.819
0.744292	0.988571	0.0680708	Integrated	| AUROC = 0.843
0.53605	0.878049	0.207325	Clinical	| AUROC = 0.795
0.235921	0.742857	0.31879	Integrated	| AUROC = 0.843
0.758621	0.969512	0.130762	Clinical	| AUROC = 0.795
0.708583	0.855469	0.249954	Metagenome	| AUROC = 0.616
0.131661	0.554878	0.43957	Clinical	| AUROC = 0.795
0.176277	0.682274	0.372871	Lipidome	| AUROC = 0.819
0.817629	0.965015	0.109597	Anthropometry	| AUROC = 0.728
0.990431	1	0.0345674	Proteome	| AUROC = 0.85
0.22188	0.418605	0.416382	TAC	| AUROC = 0.661
0.0807249	0.428094	0.533494	Lipidome	| AUROC = 0.819
0.866771	0.984756	0.100918	Clinical	| AUROC = 0.795
0.232523	0.48688	0.444838	Anthropometry	| AUROC = 0.728
0.561404	0.95283	0.110885	Proteome	| AUROC = 0.85
0.0757825	0.397993	0.553377	Lipidome	| AUROC = 0.819
0.207585	0.335938	0.412951	Metagenome	| AUROC = 0.616
0.797364	0.979933	0.0807192	Lipidome	| AUROC = 0.819
0.669856	0.974843	0.0824684	Proteome	| AUROC = 0.85
0.764415	0.976589	0.0894766	Lipidome	| AUROC = 0.819
0.160454	0.57329	0.393471	Metabolome	| AUROC = 0.803
0.34846	0.785016	0.232268	Metabolome	| AUROC = 0.803
0.258752	0.768571	0.301331	Integrated	| AUROC = 0.843
0.223663	0.651466	0.327973	Metabolome	| AUROC = 0.803
0.105437	0.501672	0.485791	Lipidome	| AUROC = 0.819
0.365204	0.771341	0.278452	Clinical	| AUROC = 0.795
0.151976	0.376093	0.506516	Anthropometry	| AUROC = 0.728
0.962723	0.993485	0.0623047	Metabolome	| AUROC = 0.803
0.147335	0.564024	0.425368	Clinical	| AUROC = 0.795
0.03698	0.133721	0.57555	TAC	| AUROC = 0.661
0.539708	0.925081	0.16227	Metabolome	| AUROC = 0.803
0.589342	0.905488	0.187351	Clinical	| AUROC = 0.795
0.925419	0.997143	0.0437507	Integrated	| AUROC = 0.843
0.855025	0.986622	0.0684216	Lipidome	| AUROC = 0.819
0.832572	0.991429	0.055383	Integrated	| AUROC = 0.843
0.0882801	0.528571	0.507792	Integrated	| AUROC = 0.843
0.572123	0.928339	0.155539	Metabolome	| AUROC = 0.803
0.816856	0.973941	0.0990629	Metabolome	| AUROC = 0.803
0.138298	0.370262	0.515135	Anthropometry	| AUROC = 0.728
0.0776256	0.488571	0.535585	Integrated	| AUROC = 0.843
0.296353	0.612245	0.389171	Anthropometry	| AUROC = 0.728
0.0263591	0.237458	0.695018	Lipidome	| AUROC = 0.819
0.39222	0.807818	0.21411	Metabolome	| AUROC = 0.803
0.572854	0.691406	0.294025	Metagenome	| AUROC = 0.616
0.681048	0.892442	0.254248	TAC	| AUROC = 0.661
0.395462	0.814332	0.211787	Metabolome	| AUROC = 0.803
0.51926	0.738372	0.31492	TAC	| AUROC = 0.661
0.967643	0.988372	0.118639	TAC	| AUROC = 0.661
0.525424	0.741279	0.314044	TAC	| AUROC = 0.661
0.125392	0.545732	0.446733	Clinical	| AUROC = 0.795
0.283699	0.710366	0.323037	Clinical	| AUROC = 0.795
0.965046	0.997085	0.0647164	Anthropometry	| AUROC = 0.728
0.521277	0.857143	0.23213	Anthropometry	| AUROC = 0.728
0.0131796	0.123746	0.768581	Lipidome	| AUROC = 0.819
0.150456	0.373178	0.507448	Anthropometry	| AUROC = 0.728
0.422492	0.766764	0.292649	Anthropometry	| AUROC = 0.728
0.0907618	0.491857	0.484688	Metabolome	| AUROC = 0.803
0.598055	0.934853	0.148514	Metabolome	| AUROC = 0.803
0.00988468	0.0769231	0.798766	Lipidome	| AUROC = 0.819
0.029654	0.244147	0.682684	Lipidome	| AUROC = 0.819
0.757053	0.966463	0.131053	Clinical	| AUROC = 0.795
0.588822	0.726562	0.285748	Metagenome	| AUROC = 0.616
0.294893	0.809365	0.268261	Lipidome	| AUROC = 0.819
0.681887	0.982857	0.0817277	Integrated	| AUROC = 0.843
0.259319	0.677524	0.296975	Metabolome	| AUROC = 0.803
0.91018	0.957031	0.189624	Metagenome	| AUROC = 0.616
0.00162075	0.0684039	0.842246	Metabolome	| AUROC = 0.803
0.688088	0.942073	0.152714	Clinical	| AUROC = 0.795
0.18693	0.422741	0.477913	Anthropometry	| AUROC = 0.728
0.291536	0.716463	0.319608	Clinical	| AUROC = 0.795
0.306321	0.739414	0.25509	Metabolome	| AUROC = 0.803
0.962076	0.980469	0.160609	Metagenome	| AUROC = 0.616
0.729819	0.966555	0.0979608	Lipidome	| AUROC = 0.819
0.0939908	0.261628	0.485015	TAC	| AUROC = 0.661
0.184765	0.596091	0.367803	Metabolome	| AUROC = 0.803
0.303544	0.488372	0.389595	TAC	| AUROC = 0.661
0.696456	0.895349	0.252175	TAC	| AUROC = 0.661
0.00162075	0.0553746	0.854874	Metabolome	| AUROC = 0.803
0.810379	0.910156	0.225842	Metagenome	| AUROC = 0.616
0.918336	0.97093	0.157733	TAC	| AUROC = 0.661
0.616333	0.822674	0.284267	TAC	| AUROC = 0.661
0.180277	0.383721	0.432259	TAC	| AUROC = 0.661
0.383855	0.832776	0.221067	Lipidome	| AUROC = 0.819
0.484349	0.886288	0.169986	Lipidome	| AUROC = 0.819
0	0.0188679	0.917624	Proteome	| AUROC = 0.85
0.820428	0.983278	0.0756603	Lipidome	| AUROC = 0.819
0.164134	0.393586	0.500029	Anthropometry	| AUROC = 0.728
0.459638	0.882943	0.178361	Lipidome	| AUROC = 0.819
0.790924	0.973941	0.10217	Metabolome	| AUROC = 0.803
0.293245	0.809365	0.269493	Lipidome	| AUROC = 0.819
0.840198	0.986622	0.0718017	Lipidome	| AUROC = 0.819
0.238829	0.43314	0.411163	TAC	| AUROC = 0.661
0.0127592	0.289308	0.75634	Proteome	| AUROC = 0.85
0.342903	0.855346	0.221816	Proteome	| AUROC = 0.85
0.0715373	0.477143	0.546272	Integrated	| AUROC = 0.843
0.822884	0.97561	0.11183	Clinical	| AUROC = 0.795
0.0777958	0.42671	0.527907	Metabolome	| AUROC = 0.803
0.240829	0.767296	0.305817	Proteome	| AUROC = 0.85
0.62201	0.968553	0.0932912	Proteome	| AUROC = 0.85
0.573311	0.923077	0.136613	Lipidome	| AUROC = 0.819
0.296353	0.620991	0.386416	Anthropometry	| AUROC = 0.728
0.905775	0.985423	0.0762723	Anthropometry	| AUROC = 0.728
0.0738523	0.1875	0.501904	Metagenome	| AUROC = 0.616
0.296651	0.801887	0.261651	Proteome	| AUROC = 0.85
0.437304	0.807927	0.250189	Clinical	| AUROC = 0.795
0.0223285	0.333333	0.710632	Proteome	| AUROC = 0.85
0.136143	0.543974	0.419256	Metabolome	| AUROC = 0.803
0.364668	0.801303	0.224834	Metabolome	| AUROC = 0.803
0.509893	0.934286	0.131018	Integrated	| AUROC = 0.843
0.158055	0.387755	0.503515	Anthropometry	| AUROC = 0.728
0.502392	0.937107	0.129057	Proteome	| AUROC = 0.85
0.255319	0.536443	0.428676	Anthropometry	| AUROC = 0.728
0.447106	0.597656	0.327663	Metagenome	| AUROC = 0.616
0	0	0.915811	Lipidome	| AUROC = 0.819
0.949153	0.988372	0.130845	TAC	| AUROC = 0.661
0.199362	0.716981	0.352486	Proteome	| AUROC = 0.85
0.0031348	0.0182927	0.842738	Clinical	| AUROC = 0.795
0.0733652	0.512579	0.543621	Proteome	| AUROC = 0.85
0.74772	0.944606	0.133907	Anthropometry	| AUROC = 0.728
0.780822	0.988571	0.0634183	Integrated	| AUROC = 0.843
0.376176	0.77439	0.273727	Clinical	| AUROC = 0.795
0.0031348	0.115854	0.757905	Clinical	| AUROC = 0.795
0.508772	0.937107	0.126194	Proteome	| AUROC = 0.85
0.950693	0.988372	0.129988	TAC	| AUROC = 0.661
0.0486224	0.361564	0.590379	Metabolome	| AUROC = 0.803
0.91547	0.996855	0.044158	Proteome	| AUROC = 0.85
0.648703	0.808594	0.268807	Metagenome	| AUROC = 0.616
0.138756	0.603774	0.428906	Proteome	| AUROC = 0.85
0.0178282	0.221498	0.728297	Metabolome	| AUROC = 0.803
0.394453	0.584302	0.362231	TAC	| AUROC = 0.661
0.189793	0.68239	0.374046	Proteome	| AUROC = 0.85
0.97893	1	0.0567149	Metabolome	| AUROC = 0.803
0.207337	0.738994	0.336537	Proteome	| AUROC = 0.85
0.499002	0.636719	0.313848	Metagenome	| AUROC = 0.616
0.283892	0.789308	0.275037	Proteome	| AUROC = 0.85
0.0875203	0.47557	0.497178	Metabolome	| AUROC = 0.803
0.69378	0.987421	0.0777465	Proteome	| AUROC = 0.85
0.0210697	0.250814	0.704454	Metabolome	| AUROC = 0.803
0.042618	0.382857	0.64208	Integrated	| AUROC = 0.843
0.782743	0.927326	0.223533	TAC	| AUROC = 0.661
0.540832	0.75	0.310389	TAC	| AUROC = 0.661
0.299373	0.72561	0.311178	Clinical	| AUROC = 0.795
0.260297	0.772575	0.295572	Lipidome	| AUROC = 0.819
0.497006	0.628906	0.31415	Metagenome	| AUROC = 0.616
0.942339	0.996656	0.0522896	Lipidome	| AUROC = 0.819
0.788754	0.962099	0.118702	Anthropometry	| AUROC = 0.728
0.382775	0.877358	0.197139	Proteome	| AUROC = 0.85
0.636727	0.800781	0.272831	Metagenome	| AUROC = 0.616
0.0558214	0.481132	0.589412	Proteome	| AUROC = 0.85
0.684211	0.987421	0.0790352	Proteome	| AUROC = 0.85
0.660626	0.946488	0.11594	Lipidome	| AUROC = 0.819
0.736527	0.867188	0.242422	Metagenome	| AUROC = 0.616
0.162614	0.393586	0.50068	Anthropometry	| AUROC = 0.728
0.981878	0.996656	0.043536	Lipidome	| AUROC = 0.819
0.64869	0.877907	0.2677	TAC	| AUROC = 0.661
0.0724191	0.218023	0.515658	TAC	| AUROC = 0.661
0.714734	0.95122	0.144129	Clinical	| AUROC = 0.795
0.694357	0.945122	0.151404	Clinical	| AUROC = 0.795
0.0615883	0.374593	0.568909	Metabolome	| AUROC = 0.803
0.803951	0.965015	0.113862	Anthropometry	| AUROC = 0.728
0.0487062	0.422857	0.621792	Integrated	| AUROC = 0.843
0.395534	0.896226	0.187063	Proteome	| AUROC = 0.85
0.0111643	0.279874	0.764049	Proteome	| AUROC = 0.85
0.933549	0.990228	0.0706188	Metabolome	| AUROC = 0.803
0.990115	1	0.0421733	Lipidome	| AUROC = 0.819
0.00494234	0.0535117	0.826183	Lipidome	| AUROC = 0.819
0.146623	0.588629	0.422736	Lipidome	| AUROC = 0.819
0.486322	0.819242	0.255891	Anthropometry	| AUROC = 0.728
0.653313	0.886628	0.265349	TAC	| AUROC = 0.661
0.226904	0.65798	0.3254	Metabolome	| AUROC = 0.803
0	0	0.934375	Proteome	| AUROC = 0.85
0.105016	0.512195	0.471984	Clinical	| AUROC = 0.795
0.0911854	0.285714	0.564888	Anthropometry	| AUROC = 0.728
0.968699	0.996656	0.0461681	Lipidome	| AUROC = 0.819
0.162861	0.62	0.406882	Integrated	| AUROC = 0.843
0.0538922	0.140625	0.525912	Metagenome	| AUROC = 0.616
0.995441	1	0.0456388	Anthropometry	| AUROC = 0.728
0.056231	0.221574	0.619007	Anthropometry	| AUROC = 0.728
0	0.0133779	0.896706	Lipidome	| AUROC = 0.819
0.481763	0.813411	0.26092	Anthropometry	| AUROC = 0.728
0.893031	0.980456	0.0820188	Metabolome	| AUROC = 0.803
0.474164	0.801749	0.266252	Anthropometry	| AUROC = 0.728
0.861492	0.994286	0.0511323	Integrated	| AUROC = 0.843
0.934132	0.976562	0.17304	Metagenome	| AUROC = 0.616
0.0539291	0.171512	0.54766	TAC	| AUROC = 0.661
0.548536	0.758721	0.309522	TAC	| AUROC = 0.661
0.226475	0.745283	0.324654	Proteome	| AUROC = 0.85
0.235747	0.43314	0.412608	TAC	| AUROC = 0.661
0.621087	0.946488	0.124549	Lipidome	| AUROC = 0.819
0.949757	0.990228	0.0660663	Metabolome	| AUROC = 0.803
0.363047	0.801303	0.225117	Metabolome	| AUROC = 0.803
0.531605	0.915309	0.16577	Metabolome	| AUROC = 0.803
0.0131796	0.0936455	0.783396	Lipidome	| AUROC = 0.819
0.887147	0.990854	0.0950244	Clinical	| AUROC = 0.795
0.0388979	0.332248	0.630055	Metabolome	| AUROC = 0.803
0.691928	0.959866	0.108457	Lipidome	| AUROC = 0.819
0.92185	0.996855	0.0438063	Proteome	| AUROC = 0.85
0.381238	0.53125	0.347686	Metagenome	| AUROC = 0.616
0.641815	0.947883	0.140184	Metabolome	| AUROC = 0.803
0.187809	0.692308	0.358452	Lipidome	| AUROC = 0.819
0.0548589	0.378049	0.549841	Clinical	| AUROC = 0.795
0.320493	0.505814	0.385651	TAC	| AUROC = 0.661
0.152038	0.582317	0.421211	Clinical	| AUROC = 0.795
0.453005	0.674419	0.341213	TAC	| AUROC = 0.661
0.298326	0.797143	0.268412	Integrated	| AUROC = 0.843
0.852512	0.973941	0.0898209	Metabolome	| AUROC = 0.803
0.0243531	0.342857	0.682747	Integrated	| AUROC = 0.843
0.0297806	0.320122	0.601012	Clinical	| AUROC = 0.795
0.264182	0.684039	0.296214	Metabolome	| AUROC = 0.803
0.350081	0.788274	0.231734	Metabolome	| AUROC = 0.803
0.961722	0.996855	0.0390145	Proteome	| AUROC = 0.85
0.489362	0.827988	0.252235	Anthropometry	| AUROC = 0.728
0.372771	0.801303	0.220476	Metabolome	| AUROC = 0.803
0.425837	0.91195	0.17305	Proteome	| AUROC = 0.85
0.576846	0.703125	0.292319	Metagenome	| AUROC = 0.616
0.707763	0.988571	0.0766715	Integrated	| AUROC = 0.843
0.0106545	0.245714	0.777646	Integrated	| AUROC = 0.843
0.00318979	0.125786	0.861613	Proteome	| AUROC = 0.85
0.38204	0.874286	0.206232	Integrated	| AUROC = 0.843
0.611203	0.943144	0.127793	Lipidome	| AUROC = 0.819
0.70346	0.963211	0.103594	Lipidome	| AUROC = 0.819
0.979624	1	0.0639847	Clinical	| AUROC = 0.795
0.384117	0.807818	0.216615	Metabolome	| AUROC = 0.803
0.82344	0.991429	0.0568107	Integrated	| AUROC = 0.843
0.143328	0.58194	0.430298	Lipidome	| AUROC = 0.819
0.0340357	0.302932	0.660999	Metabolome	| AUROC = 0.803
0.454545	0.677326	0.340398	TAC	| AUROC = 0.661
0.266458	0.679878	0.335438	Clinical	| AUROC = 0.795
0.261755	0.670732	0.339794	Clinical	| AUROC = 0.795
0.694529	0.930029	0.155458	Anthropometry	| AUROC = 0.728
0.487062	0.931429	0.146107	Integrated	| AUROC = 0.843
0.890282	0.990854	0.0945375	Clinical	| AUROC = 0.795
0.460292	0.876221	0.185679	Metabolome	| AUROC = 0.803
0.868263	0.941406	0.205226	Metagenome	| AUROC = 0.616
0.196347	0.671429	0.372759	Integrated	| AUROC = 0.843
0.690619	0.847656	0.254157	Metagenome	| AUROC = 0.616
0.110379	0.531773	0.4708	Lipidome	| AUROC = 0.819
0.943769	0.994169	0.0684002	Anthropometry	| AUROC = 0.728
0.174629	0.672241	0.378759	Lipidome	| AUROC = 0.819
0.0502283	0.431429	0.611884	Integrated	| AUROC = 0.843
0.437601	0.863192	0.190809	Metabolome	| AUROC = 0.803
0.622754	0.773438	0.277161	Metagenome	| AUROC = 0.616
0.00162075	0.00651466	0.925587	Metabolome	| AUROC = 0.803
0.12069	0.539634	0.450895	Clinical	| AUROC = 0.795
0.0477658	0.148256	0.564243	TAC	| AUROC = 0.661
0.0243531	0.34	0.687851	Integrated	| AUROC = 0.843
0.209726	0.463557	0.46079	Anthropometry	| AUROC = 0.728
0.827586	0.978659	0.109669	Clinical	| AUROC = 0.795
0.136364	0.564024	0.434253	Clinical	| AUROC = 0.795
0.164869	0.357558	0.439469	TAC	| AUROC = 0.661
0.0123267	0.0465116	0.65208	TAC	| AUROC = 0.661
0.350906	0.826087	0.230422	Lipidome	| AUROC = 0.819
0.53493	0.667969	0.306441	Metagenome	| AUROC = 0.616
0.147641	0.6	0.42429	Integrated	| AUROC = 0.843
0.0407524	0.338415	0.581211	Clinical	| AUROC = 0.795
0.144246	0.547231	0.409554	Metabolome	| AUROC = 0.803
0.425532	0.772595	0.287173	Anthropometry	| AUROC = 0.728
0.0736677	0.463415	0.497723	Clinical	| AUROC = 0.795
0.0131796	0.170569	0.740637	Lipidome	| AUROC = 0.819
0.561129	0.896341	0.195953	Clinical	| AUROC = 0.795
0.283513	0.465116	0.39449	TAC	| AUROC = 0.661
0.51446	0.937143	0.130196	Integrated	| AUROC = 0.843
0.669856	0.981132	0.0818767	Proteome	| AUROC = 0.85
0.0239521	0.078125	0.601036	Metagenome	| AUROC = 0.616
0.0759878	0.253644	0.587673	Anthropometry	| AUROC = 0.728
0.10859	0.508143	0.462759	Metabolome	| AUROC = 0.803
0.912685	0.996656	0.0581597	Lipidome	| AUROC = 0.819
0.513097	0.72093	0.317387	TAC	| AUROC = 0.661
0.0362438	0.277592	0.659456	Lipidome	| AUROC = 0.819
0.424635	0.850163	0.198831	Metabolome	| AUROC = 0.803
0.518946	0.906355	0.153685	Lipidome	| AUROC = 0.819
0.742515	0.871094	0.240509	Metagenome	| AUROC = 0.616
0.0292758	0.104651	0.587359	TAC	| AUROC = 0.661
0.0121766	0.257143	0.760857	Integrated	| AUROC = 0.843
0.702194	0.948171	0.147788	Clinical	| AUROC = 0.795
0.231003	0.48105	0.44632	Anthropometry	| AUROC = 0.728
0.164577	0.60061	0.406832	Clinical	| AUROC = 0.795
0.487461	0.847561	0.23	Clinical	| AUROC = 0.795
0.139384	0.547231	0.414023	Metabolome	| AUROC = 0.803
0.316614	0.740854	0.300551	Clinical	| AUROC = 0.795
0.0873147	0.444816	0.526291	Lipidome	| AUROC = 0.819
0.0956113	0.506098	0.474734	Clinical	| AUROC = 0.795
0.802269	0.973941	0.101066	Metabolome	| AUROC = 0.803
0.199352	0.618893	0.347371	Metabolome	| AUROC = 0.803
0.346395	0.75	0.289073	Clinical	| AUROC = 0.795
0.00648298	0.114007	0.812537	Metabolome	| AUROC = 0.803
0.214168	0.729097	0.331667	Lipidome	| AUROC = 0.819
0.584475	0.957143	0.108873	Integrated	| AUROC = 0.843
0.259878	0.548105	0.425231	Anthropometry	| AUROC = 0.728
0.256839	0.539359	0.428429	Anthropometry	| AUROC = 0.728
0.00304414	0.0428571	0.903179	Integrated	| AUROC = 0.843
0.845917	0.956395	0.196887	TAC	| AUROC = 0.661
0.473258	0.885993	0.181456	Metabolome	| AUROC = 0.803
0.947368	0.996855	0.0405952	Proteome	| AUROC = 0.85
0.149461	0.34593	0.444042	TAC	| AUROC = 0.661
0.836305	0.973941	0.0940472	Metabolome	| AUROC = 0.803
0.329489	0.822742	0.244755	Lipidome	| AUROC = 0.819
0.365297	0.868571	0.216328	Integrated	| AUROC = 0.843
0.255489	0.417969	0.386209	Metagenome	| AUROC = 0.616
0.308166	0.497093	0.387918	TAC	| AUROC = 0.661
0.111111	0.568571	0.459947	Integrated	| AUROC = 0.843
0.951368	0.994169	0.0672659	Anthropometry	| AUROC = 0.728
0.432602	0.801829	0.25176	Clinical	| AUROC = 0.795
0.443381	0.918239	0.160598	Proteome	| AUROC = 0.85
0.531587	0.747093	0.312224	TAC	| AUROC = 0.661
0.205479	0.705714	0.348039	Integrated	| AUROC = 0.843
0.0107858	0.0377907	0.659859	TAC	| AUROC = 0.661
0.876248	0.945312	0.202435	Metagenome	| AUROC = 0.616
0.266458	0.685976	0.33489	Clinical	| AUROC = 0.795
0.956938	0.996855	0.039244	Proteome	| AUROC = 0.85
0.0197694	0.200669	0.709845	Lipidome	| AUROC = 0.819
0.466565	0.801749	0.268895	Anthropometry	| AUROC = 0.728
0.538088	0.915309	0.163785	Metabolome	| AUROC = 0.803
0.550152	0.889213	0.218161	Anthropometry	| AUROC = 0.728
0.427877	0.85342	0.197352	Metabolome	| AUROC = 0.803
0.565485	0.770349	0.30297	TAC	| AUROC = 0.661
0.4453	0.665698	0.344834	TAC	| AUROC = 0.661
0.717325	0.938776	0.145845	Anthropometry	| AUROC = 0.728
0.411862	0.849498	0.206138	Lipidome	| AUROC = 0.819
0.00199601	0.0234375	0.731261	Metagenome	| AUROC = 0.616
0.5547	0.764535	0.306945	TAC	| AUROC = 0.661
0.0453809	0.351792	0.608294	Metabolome	| AUROC = 0.803
0.157895	0.63522	0.406882	Proteome	| AUROC = 0.85
0.00470219	0.125	0.74405	Clinical	| AUROC = 0.795
0.478723	0.810496	0.26269	Anthropometry	| AUROC = 0.728
0.865478	0.977199	0.0864833	Metabolome	| AUROC = 0.803
0.560878	0.679688	0.298694	Metagenome	| AUROC = 0.616
0.57319	0.781977	0.298223	TAC	| AUROC = 0.661
0.654691	0.824219	0.263714	Metagenome	| AUROC = 0.616
0.0231125	0.0872093	0.606808	TAC	| AUROC = 0.661
0.244019	0.77044	0.304343	Proteome	| AUROC = 0.85
0.638723	0.804688	0.271386	Metagenome	| AUROC = 0.616
0.187215	0.657143	0.37906	Integrated	| AUROC = 0.843
0.6621	0.971429	0.0875002	Integrated	| AUROC = 0.843
0.898305	0.968023	0.169442	TAC	| AUROC = 0.661
0.807396	0.944767	0.215242	TAC	| AUROC = 0.661
0.435407	0.915094	0.165262	Proteome	| AUROC = 0.85
0.838558	0.978659	0.106371	Clinical	| AUROC = 0.795
0.285251	0.703583	0.273144	Metabolome	| AUROC = 0.803
0.00940439	0.192073	0.696992	Clinical	| AUROC = 0.795
0.167428	0.622857	0.403507	Integrated	| AUROC = 0.843
0.967585	0.996743	0.0609772	Metabolome	| AUROC = 0.803
0.441516	0.87291	0.189894	Lipidome	| AUROC = 0.819
0.482702	0.886288	0.170044	Lipidome	| AUROC = 0.819
0.298246	0.808176	0.258789	Proteome	| AUROC = 0.85
0.103728	0.504886	0.47156	Metabolome	| AUROC = 0.803
0.0858995	0.472313	0.501121	Metabolome	| AUROC = 0.803
0.468413	0.680233	0.337127	TAC	| AUROC = 0.661
0.0755008	0.232558	0.512148	TAC	| AUROC = 0.661
0.39374	0.83612	0.21508	Lipidome	| AUROC = 0.819
0.0227964	0.139942	0.713921	Anthropometry	| AUROC = 0.728
0.316045	0.762215	0.248176	Metabolome	| AUROC = 0.803
0.984592	0.991279	0.103127	TAC	| AUROC = 0.661
0.363636	0.546512	0.372347	TAC	| AUROC = 0.661
0.0182371	0.102041	0.74901	Anthropometry	| AUROC = 0.728
0.04414	0.402857	0.634597	Integrated	| AUROC = 0.843
0.250412	0.765886	0.30169	Lipidome	| AUROC = 0.819
0.588598	0.793605	0.294082	TAC	| AUROC = 0.661
0.280564	0.707317	0.323858	Clinical	| AUROC = 0.795
0.585516	0.784884	0.295423	TAC	| AUROC = 0.661
0.0708783	0.215116	0.517705	TAC	| AUROC = 0.661
0.75963	0.906977	0.23628	TAC	| AUROC = 0.661
0.318113	0.831429	0.246515	Integrated	| AUROC = 0.843
0.349301	0.480469	0.356329	Metagenome	| AUROC = 0.616
0.802432	0.965015	0.114757	Anthropometry	| AUROC = 0.728
0.987673	0.994186	0.0992599	TAC	| AUROC = 0.661
0.525424	0.747093	0.313633	TAC	| AUROC = 0.661
0.532695	0.946541	0.120484	Proteome	| AUROC = 0.85
0.0350076	0.362857	0.666099	Integrated	| AUROC = 0.843
0.015949	0.311321	0.734932	Proteome	| AUROC = 0.85
0.62069	0.932927	0.173235	Clinical	| AUROC = 0.795
0	0.00609756	0.859962	Clinical	| AUROC = 0.795
0.389222	0.535156	0.344467	Metagenome	| AUROC = 0.616
0.768875	0.912791	0.230405	TAC	| AUROC = 0.661
0.451464	0.674419	0.34171	TAC	| AUROC = 0.661
0.00913242	0.211429	0.795848	Integrated	| AUROC = 0.843
0.282132	0.707317	0.323437	Clinical	| AUROC = 0.795
0.93517	0.990228	0.0705476	Metabolome	| AUROC = 0.803
0.821317	0.97561	0.113081	Clinical	| AUROC = 0.795
0.642527	0.875	0.270307	TAC	| AUROC = 0.661
0.314425	0.758958	0.248326	Metabolome	| AUROC = 0.803
0.600924	0.811047	0.287893	TAC	| AUROC = 0.661
0.619482	0.96	0.0991236	Integrated	| AUROC = 0.843
0.671233	0.974286	0.0846516	Integrated	| AUROC = 0.843
0.0106383	0.058309	0.78881	Anthropometry	| AUROC = 0.728
0	0.00943396	0.922984	Proteome	| AUROC = 0.85
0.915361	0.993902	0.0860681	Clinical	| AUROC = 0.795
0.130094	0.545732	0.442463	Clinical	| AUROC = 0.795
0.0388979	0.338762	0.626559	Metabolome	| AUROC = 0.803
0.231125	0.424419	0.413914	TAC	| AUROC = 0.661
0.780564	0.972561	0.126234	Clinical	| AUROC = 0.795
0.30721	0.737805	0.305245	Clinical	| AUROC = 0.795
0.147488	0.553746	0.404688	Metabolome	| AUROC = 0.803
0.389155	0.896226	0.189695	Proteome	| AUROC = 0.85
0.551834	0.95283	0.115137	Proteome	| AUROC = 0.85
0.00637959	0.207547	0.808099	Proteome	| AUROC = 0.85
0.297806	0.72561	0.311966	Clinical	| AUROC = 0.795
0.23888	0.745819	0.314073	Lipidome	| AUROC = 0.819
0.90411	0.997143	0.0454896	Integrated	| AUROC = 0.843
0.0350076	0.354286	0.66989	Integrated	| AUROC = 0.843
0.684631	0.847656	0.255916	Metagenome	| AUROC = 0.616
0.505327	0.934286	0.132815	Integrated	| AUROC = 0.843
0.278997	0.70122	0.324745	Clinical	| AUROC = 0.795
0.0297806	0.314024	0.60243	Clinical	| AUROC = 0.795
0.828343	0.921875	0.221277	Metagenome	| AUROC = 0.616
0.441516	0.876254	0.188458	Lipidome	| AUROC = 0.819
0.327345	0.464844	0.36184	Metagenome	| AUROC = 0.616
0.0164745	0.173913	0.732818	Lipidome	| AUROC = 0.819
0.187215	0.66	0.378038	Integrated	| AUROC = 0.843
0.499002	0.632812	0.313912	Metagenome	| AUROC = 0.616
0.197767	0.691824	0.366309	Proteome	| AUROC = 0.85
0.0261941	0.104651	0.591354	TAC	| AUROC = 0.661
0.825886	0.947674	0.209632	TAC	| AUROC = 0.661
0.174114	0.380814	0.43381	TAC	| AUROC = 0.661
0.995378	0.994186	0.0869668	TAC	| AUROC = 0.661
0.0250784	0.295732	0.615097	Clinical	| AUROC = 0.795
0.455099	0.92	0.160598	Integrated	| AUROC = 0.843
0.0913242	0.537143	0.497178	Integrated	| AUROC = 0.843
0.352665	0.765244	0.282833	Clinical	| AUROC = 0.795
0.184514	0.692308	0.359559	Lipidome	| AUROC = 0.819
0.243531	0.757143	0.309898	Integrated	| AUROC = 0.843
0.76874	0.987421	0.0637471	Proteome	| AUROC = 0.85
0.52495	0.65625	0.309793	Metagenome	| AUROC = 0.616
0.149461	0.334302	0.446477	TAC	| AUROC = 0.661
0.431631	0.869565	0.192502	Lipidome	| AUROC = 0.819
0.00637959	0.163522	0.836478	Proteome	| AUROC = 0.85
0.348554	0.857143	0.225116	Integrated	| AUROC = 0.843
0.307385	0.453125	0.370558	Metagenome	| AUROC = 0.616
0.235562	0.489796	0.443998	Anthropometry	| AUROC = 0.728
0.39726	0.88	0.193929	Integrated	| AUROC = 0.843
0.300462	0.485465	0.390494	TAC	| AUROC = 0.661
0.478723	0.804665	0.263507	Anthropometry	| AUROC = 0.728
0.391172	0.874286	0.202415	Integrated	| AUROC = 0.843
0.17656	0.634286	0.397749	Integrated	| AUROC = 0.843
0.459168	0.680233	0.338846	TAC	| AUROC = 0.661
0.197568	0.443149	0.469897	Anthropometry	| AUROC = 0.728
0.467275	0.925714	0.154044	Integrated	| AUROC = 0.843
0.832288	0.978659	0.108774	Clinical	| AUROC = 0.795
0.284195	0.586006	0.406075	Anthropometry	| AUROC = 0.728
0.579937	0.89939	0.191993	Clinical	| AUROC = 0.795
0.847962	0.981707	0.104169	Clinical	| AUROC = 0.795
0.810544	0.979933	0.0776226	Lipidome	| AUROC = 0.819
0.661017	0.892442	0.260066	TAC	| AUROC = 0.661
0.41517	0.5625	0.336325	Metagenome	| AUROC = 0.616
0.244514	0.664634	0.350234	Clinical	| AUROC = 0.795
0.0801233	0.235465	0.508165	TAC	| AUROC = 0.661
0.373206	0.871069	0.205078	Proteome	| AUROC = 0.85
0.387358	0.807818	0.215709	Metabolome	| AUROC = 0.803
0.445967	0.917143	0.16577	Integrated	| AUROC = 0.843
0.804314	0.944767	0.215816	TAC	| AUROC = 0.661
0.612642	0.938111	0.145577	Metabolome	| AUROC = 0.803
0.919275	0.996656	0.057641	Lipidome	| AUROC = 0.819
0.689655	0.942073	0.15258	Clinical	| AUROC = 0.795
0.0486322	0.204082	0.641597	Anthropometry	| AUROC = 0.728
0.315047	0.740854	0.30199	Clinical	| AUROC = 0.795
0.551672	0.889213	0.217783	Anthropometry	| AUROC = 0.728
0.0955316	0.267442	0.48332	TAC	| AUROC = 0.661
0.929122	0.976744	0.151674	TAC	| AUROC = 0.661
0.309562	0.745928	0.254196	Metabolome	| AUROC = 0.803
0.836903	0.983278	0.0727431	Lipidome	| AUROC = 0.819
0.321252	0.819398	0.247932	Lipidome	| AUROC = 0.819
0.875598	0.996855	0.0482565	Proteome	| AUROC = 0.85
0.813839	0.979933	0.0768366	Lipidome	| AUROC = 0.819
0.541857	0.942857	0.122261	Integrated	| AUROC = 0.843
0.00478469	0.157233	0.840821	Proteome	| AUROC = 0.85
0.251156	0.444767	0.405217	TAC	| AUROC = 0.661
0.880065	0.977199	0.084416	Metabolome	| AUROC = 0.803
0.169492	0.372093	0.43658	TAC	| AUROC = 0.661
0.402821	0.792683	0.26064	Clinical	| AUROC = 0.795
0.0113452	0.166124	0.771385	Metabolome	| AUROC = 0.803
0.595745	0.912536	0.198359	Anthropometry	| AUROC = 0.728
0.654036	0.946488	0.118435	Lipidome	| AUROC = 0.819
0.850891	0.973941	0.0904609	Metabolome	| AUROC = 0.803
0.705107	0.963211	0.102755	Lipidome	| AUROC = 0.819
0.311005	0.836478	0.244568	Proteome	| AUROC = 0.85
0.191781	0.662857	0.375243	Integrated	| AUROC = 0.843
0.873147	0.989967	0.0652865	Lipidome	| AUROC = 0.819
0.243531	0.765714	0.307967	Integrated	| AUROC = 0.843
0.313546	0.828571	0.248823	Integrated	| AUROC = 0.843
0.937397	0.996656	0.053284	Lipidome	| AUROC = 0.819
0.514107	0.868902	0.21397	Clinical	| AUROC = 0.795
0.929467	0.996951	0.0810862	Clinical	| AUROC = 0.795
0.887974	0.993311	0.0633876	Lipidome	| AUROC = 0.819
0.924152	0.972656	0.177864	Metagenome	| AUROC = 0.616
0.210031	0.646341	0.370167	Clinical	| AUROC = 0.795
0.570776	0.954286	0.114355	Integrated	| AUROC = 0.843
0.318182	0.743902	0.300034	Clinical	| AUROC = 0.795
0.0821918	0.517143	0.515811	Integrated	| AUROC = 0.843
0.735562	0.941691	0.139491	Anthropometry	| AUROC = 0.728
0.277445	0.425781	0.380843	Metagenome	| AUROC = 0.616
0.101824	0.309038	0.553742	Anthropometry	| AUROC = 0.728
0.756469	0.988571	0.0665393	Integrated	| AUROC = 0.843
0.336377	0.842857	0.234028	Integrated	| AUROC = 0.843
0.0523883	0.168605	0.553424	TAC	| AUROC = 0.661
0.076175	0.407166	0.535168	Metabolome	| AUROC = 0.803
0.608629	0.81686	0.285892	TAC	| AUROC = 0.661
0.700627	0.945122	0.149127	Clinical	| AUROC = 0.795
0.925446	0.986971	0.0765587	Metabolome	| AUROC = 0.803
0.461078	0.605469	0.324346	Metagenome	| AUROC = 0.616
0.311377	0.457031	0.369751	Metagenome	| AUROC = 0.616
0.818182	0.990566	0.0561399	Proteome	| AUROC = 0.85
0.362096	0.546512	0.37297	TAC	| AUROC = 0.661
0.57837	0.89939	0.192042	Clinical	| AUROC = 0.795
0.987673	0.991279	0.100142	TAC	| AUROC = 0.661
0.580547	0.909621	0.202304	Anthropometry	| AUROC = 0.728
0.30303	0.823899	0.24931	Proteome	| AUROC = 0.85
0.0906096	0.464883	0.506924	Lipidome	| AUROC = 0.819
0.886018	0.982507	0.0803922	Anthropometry	| AUROC = 0.728
0.181219	0.688963	0.365779	Lipidome	| AUROC = 0.819
0.429984	0.862876	0.194616	Lipidome	| AUROC = 0.819
0.492586	0.889632	0.166349	Lipidome	| AUROC = 0.819
0.706645	0.964169	0.12413	Metabolome	| AUROC = 0.803
0.0987461	0.509146	0.473301	Clinical	| AUROC = 0.795
0.58483	0.707031	0.291191	Metagenome	| AUROC = 0.616
0.0143541	0.298742	0.748969	Proteome	| AUROC = 0.85
0.00626959	0.134146	0.730833	Clinical	| AUROC = 0.795
0.133733	0.253906	0.4555	Metagenome	| AUROC = 0.616
0.204931	0.406977	0.420725	TAC	| AUROC = 0.661
0.00988468	0.083612	0.796072	Lipidome	| AUROC = 0.819
0.517504	0.937143	0.128452	Integrated	| AUROC = 0.843
0.474886	0.925714	0.152318	Integrated	| AUROC = 0.843
0.468395	0.885993	0.181943	Metabolome	| AUROC = 0.803
0.135464	0.588571	0.436799	Integrated	| AUROC = 0.843
0.470494	0.927673	0.148977	Proteome	| AUROC = 0.85
0.440678	0.65407	0.346463	TAC	| AUROC = 0.661
0.306991	0.64723	0.380116	Anthropometry	| AUROC = 0.728
0.0411862	0.29097	0.642276	Lipidome	| AUROC = 0.819
0.79661	0.944767	0.218536	TAC	| AUROC = 0.661
0.788432	0.991429	0.0622823	Integrated	| AUROC = 0.843
0.169492	0.375	0.436136	TAC	| AUROC = 0.661
0.805643	0.972561	0.1187	Clinical	| AUROC = 0.795
0.752791	0.987421	0.0653122	Proteome	| AUROC = 0.85
0.163097	0.628763	0.401592	Lipidome	| AUROC = 0.819
0.0689655	0.432927	0.510335	Clinical	| AUROC = 0.795
0.329787	0.658892	0.364463	Anthropometry	| AUROC = 0.728
0.828343	0.929688	0.219803	Metagenome	| AUROC = 0.616
0.39726	0.891429	0.191822	Integrated	| AUROC = 0.843
0.429984	0.869565	0.193317	Lipidome	| AUROC = 0.819
0.681818	0.942073	0.154196	Clinical	| AUROC = 0.795
0.431118	0.85342	0.192885	Metabolome	| AUROC = 0.803
0.599384	0.805233	0.290365	TAC	| AUROC = 0.661
0.50499	0.640625	0.312834	Metagenome	| AUROC = 0.616
0.385737	0.807818	0.216314	Metabolome	| AUROC = 0.803
0.537068	0.909699	0.1492	Lipidome	| AUROC = 0.819
0.83196	0.983278	0.0731629	Lipidome	| AUROC = 0.819
0.445289	0.790087	0.277807	Anthropometry	| AUROC = 0.728
0.676292	0.927114	0.161924	Anthropometry	| AUROC = 0.728
0	0.0100334	0.898872	Lipidome	| AUROC = 0.819
0.242947	0.664634	0.351717	Clinical	| AUROC = 0.795
0.207578	0.725753	0.333637	Lipidome	| AUROC = 0.819
0.510708	0.899666	0.156945	Lipidome	| AUROC = 0.819
0.311005	0.839623	0.243931	Proteome	| AUROC = 0.85
0.0350877	0.389937	0.669449	Proteome	| AUROC = 0.85
0.163009	0.60061	0.407304	Clinical	| AUROC = 0.795
0.24547	0.765886	0.306363	Lipidome	| AUROC = 0.819
0	0.00285714	0.932733	Integrated	| AUROC = 0.843
0.474922	0.832317	0.235452	Clinical	| AUROC = 0.795
0.614792	0.822674	0.284423	TAC	| AUROC = 0.661
0.359014	0.543605	0.373246	TAC	| AUROC = 0.661
0.135091	0.575251	0.439835	Lipidome	| AUROC = 0.819
0.366288	0.801303	0.223719	Metabolome	| AUROC = 0.803
0.0532725	0.44	0.602286	Integrated	| AUROC = 0.843
0.576271	0.781977	0.297693	TAC	| AUROC = 0.661
0.431433	0.636628	0.352226	TAC	| AUROC = 0.661
0.878234	0.994286	0.0484364	Integrated	| AUROC = 0.843
0.789474	0.990566	0.0611463	Proteome	| AUROC = 0.85
0.103343	0.311953	0.553098	Anthropometry	| AUROC = 0.728
0.841167	0.973941	0.093258	Metabolome	| AUROC = 0.803
0.181818	0.676101	0.378039	Proteome	| AUROC = 0.85
0.727549	0.988571	0.0722618	Integrated	| AUROC = 0.843
0.170178	0.589577	0.378774	Metabolome	| AUROC = 0.803
0.225284	0.651466	0.327017	Metabolome	| AUROC = 0.803
0.469954	0.680233	0.336998	TAC	| AUROC = 0.661
0.310502	0.814286	0.256733	Integrated	| AUROC = 0.843
0.0259319	0.276873	0.69135	Metabolome	| AUROC = 0.803
0.0334928	0.383648	0.670389	Proteome	| AUROC = 0.85
0.221884	0.475219	0.452847	Anthropometry	| AUROC = 0.728
0.0616333	0.197674	0.530163	TAC	| AUROC = 0.661
0.488038	0.933962	0.136263	Proteome	| AUROC = 0.85
0.626959	0.939024	0.170632	Clinical	| AUROC = 0.795
0.38715	0.832776	0.219876	Lipidome	| AUROC = 0.819
0.85173	0.986622	0.0700438	Lipidome	| AUROC = 0.819
0.30313	0.819398	0.26179	Lipidome	| AUROC = 0.819
0.562399	0.925081	0.156844	Metabolome	| AUROC = 0.803
0.155251	0.6	0.420436	Integrated	| AUROC = 0.843
0.844749	0.994286	0.0529786	Integrated	| AUROC = 0.843
0.282297	0.783019	0.277827	Proteome	| AUROC = 0.85
0.164869	0.360465	0.439295	TAC	| AUROC = 0.661
0.570108	0.776163	0.301577	TAC	| AUROC = 0.661
0.815047	0.97561	0.114014	Clinical	| AUROC = 0.795
0.0938124	0.207031	0.482958	Metagenome	| AUROC = 0.616
0.38965	0.874286	0.2035	Integrated	| AUROC = 0.843
0.870821	0.982507	0.0861987	Anthropometry	| AUROC = 0.728
0.0494234	0.327759	0.612271	Lipidome	| AUROC = 0.819
0.50627	0.859756	0.220091	Clinical	| AUROC = 0.795
0.508371	0.934286	0.131388	Integrated	| AUROC = 0.843
0.906009	0.968023	0.162467	TAC	| AUROC = 0.661
0.672755	0.977143	0.083671	Integrated	| AUROC = 0.843
0.808896	0.979933	0.0780765	Lipidome	| AUROC = 0.819
0.0794165	0.442997	0.523882	Metabolome	| AUROC = 0.803
0.51497	0.65625	0.310575	Metagenome	| AUROC = 0.616
0.706755	0.963211	0.102406	Lipidome	| AUROC = 0.819
0.173516	0.631429	0.400116	Integrated	| AUROC = 0.843
0.405239	0.601744	0.358435	TAC	| AUROC = 0.661
0.438871	0.810976	0.248441	Clinical	| AUROC = 0.795
0.826156	0.990566	0.0553829	Proteome	| AUROC = 0.85
0.917065	0.996855	0.0440004	Proteome	| AUROC = 0.85
0.499239	0.934286	0.136263	Integrated	| AUROC = 0.843
0.75963	0.90407	0.236943	TAC	| AUROC = 0.661
0.299838	0.732899	0.257827	Metabolome	| AUROC = 0.803
0.347611	0.826087	0.232062	Lipidome	| AUROC = 0.819
0.497569	0.90228	0.173378	Metabolome	| AUROC = 0.803
0.231975	0.661585	0.358102	Clinical	| AUROC = 0.795
0.600313	0.914634	0.184394	Clinical	| AUROC = 0.795
0.267423	0.684039	0.295976	Metabolome	| AUROC = 0.803
0.795786	0.973941	0.101982	Metabolome	| AUROC = 0.803
0.652695	0.808594	0.267843	Metagenome	| AUROC = 0.616
0.773212	0.988571	0.0644696	Integrated	| AUROC = 0.843
0.962382	1	0.0705436	Clinical	| AUROC = 0.795
0.865204	0.984756	0.10116	Clinical	| AUROC = 0.795
0.735818	0.970684	0.11641	Metabolome	| AUROC = 0.803
0.89185	0.990854	0.0938649	Clinical	| AUROC = 0.795
0.434515	0.642442	0.35063	TAC	| AUROC = 0.661
0.460815	0.820122	0.241582	Clinical	| AUROC = 0.795
0.931611	0.991254	0.071401	Anthropometry	| AUROC = 0.728
0.177812	0.41691	0.482566	Anthropometry	| AUROC = 0.728
0.459665	0.92	0.158585	Integrated	| AUROC = 0.843
0.312804	0.752443	0.249128	Metabolome	| AUROC = 0.803
0.461285	0.882943	0.176907	Lipidome	| AUROC = 0.819
0.637959	0.968553	0.0903437	Proteome	| AUROC = 0.85
0.734198	0.970684	0.116781	Metabolome	| AUROC = 0.803
0.841693	0.978659	0.10618	Clinical	| AUROC = 0.795
0.04414	0.394286	0.638922	Integrated	| AUROC = 0.843
0.408293	0.90566	0.179269	Proteome	| AUROC = 0.85
0.187982	0.386628	0.429745	TAC	| AUROC = 0.661
0.0340357	0.29316	0.666883	Metabolome	| AUROC = 0.803
0.307942	0.742671	0.254371	Metabolome	| AUROC = 0.803
0.588146	0.909621	0.20073	Anthropometry	| AUROC = 0.728
0.263482	0.453488	0.400449	TAC	| AUROC = 0.661
0.0956113	0.5	0.478042	Clinical	| AUROC = 0.795
0.0542265	0.468553	0.60602	Proteome	| AUROC = 0.85
0.420973	0.766764	0.29353	Anthropometry	| AUROC = 0.728
0.294976	0.723127	0.267131	Metabolome	| AUROC = 0.803
0.484326	0.838415	0.232715	Clinical	| AUROC = 0.795
0.32577	0.765472	0.24489	Metabolome	| AUROC = 0.803
0.364086	0.826087	0.227239	Lipidome	| AUROC = 0.819
0.512356	0.90301	0.156285	Lipidome	| AUROC = 0.819
0.205931	0.722408	0.335764	Lipidome	| AUROC = 0.819
0.421746	0.856187	0.198241	Lipidome	| AUROC = 0.819
0.0123267	0.0639535	0.640695	TAC	| AUROC = 0.661
0.670659	0.832031	0.259987	Metagenome	| AUROC = 0.616
0.0592705	0.221574	0.616678	Anthropometry	| AUROC = 0.728
0.0210697	0.254072	0.704131	Metabolome	| AUROC = 0.803
0.269646	0.459302	0.397215	TAC	| AUROC = 0.661
0.805511	0.973941	0.100829	Metabolome	| AUROC = 0.803
0.131661	0.551829	0.439708	Clinical	| AUROC = 0.795
0.0713128	0.390879	0.547805	Metabolome	| AUROC = 0.803
0.0015949	0.0377358	0.905247	Proteome	| AUROC = 0.85
0.404255	0.740525	0.313966	Anthropometry	| AUROC = 0.728
0.420063	0.79878	0.255607	Clinical	| AUROC = 0.795
0.166937	0.583062	0.383769	Metabolome	| AUROC = 0.803
0.906096	0.996656	0.0593307	Lipidome	| AUROC = 0.819
0.0159681	0.0585938	0.66664	Metagenome	| AUROC = 0.616
0.385965	0.883648	0.19275	Proteome	| AUROC = 0.85
0.238245	0.661585	0.355603	Clinical	| AUROC = 0.795
0.327842	0.822742	0.245523	Lipidome	| AUROC = 0.819
0.376176	0.771341	0.274104	Clinical	| AUROC = 0.795
0.767334	0.912791	0.231773	TAC	| AUROC = 0.661
0.467066	0.605469	0.320823	Metagenome	| AUROC = 0.616
0.0169492	0.0639535	0.631719	TAC	| AUROC = 0.661
0.0631741	0.200581	0.529812	TAC	| AUROC = 0.661
0.713344	0.963211	0.100966	Lipidome	| AUROC = 0.819
0.00456621	0.0857143	0.877204	Integrated	| AUROC = 0.843
0.021309	0.297143	0.711305	Integrated	| AUROC = 0.843
0.294299	0.482558	0.391335	TAC	| AUROC = 0.661
0.0715373	0.474286	0.54665	Integrated	| AUROC = 0.843
0.137725	0.261719	0.450449	Metagenome	| AUROC = 0.616
0.0776256	0.491429	0.53529	Integrated	| AUROC = 0.843
0.00998004	0.0429688	0.68568	Metagenome	| AUROC = 0.616
0.332253	0.765472	0.243311	Metabolome	| AUROC = 0.803
0.0231125	0.0843023	0.612648	TAC	| AUROC = 0.661
0.114022	0.31686	0.463678	TAC	| AUROC = 0.661
0.227348	0.742475	0.319752	Lipidome	| AUROC = 0.819
0.0360502	0.332317	0.591192	Clinical	| AUROC = 0.795
0.194529	0.440233	0.470578	Anthropometry	| AUROC = 0.728
0.856459	0.993711	0.0511323	Proteome	| AUROC = 0.85
0.790447	0.936047	0.221101	TAC	| AUROC = 0.661
0.136364	0.560976	0.435221	Clinical	| AUROC = 0.795
0.120061	0.332362	0.539509	Anthropometry	| AUROC = 0.728
0.0477759	0.317726	0.623282	Lipidome	| AUROC = 0.819
0.258359	0.539359	0.427909	Anthropometry	| AUROC = 0.728
0.171994	0.628571	0.400608	Integrated	| AUROC = 0.843
0.177033	0.666667	0.386145	Proteome	| AUROC = 0.85
0.759171	0.987421	0.0648803	Proteome	| AUROC = 0.85
0.200957	0.72956	0.34277	Proteome	| AUROC = 0.85
0.344985	0.6793	0.354332	Anthropometry	| AUROC = 0.728
0.511416	0.934286	0.130899	Integrated	| AUROC = 0.843
0.398782	0.897143	0.190041	Integrated	| AUROC = 0.843
0.975647	1	0.0381981	Integrated	| AUROC = 0.843
0.632619	0.946488	0.122144	Lipidome	| AUROC = 0.819
0.625571	0.965714	0.0949779	Integrated	| AUROC = 0.843
0.832827	0.96793	0.103773	Anthropometry	| AUROC = 0.728
0.6621	0.974286	0.0873081	Integrated	| AUROC = 0.843
0.873582	0.977199	0.0861439	Metabolome	| AUROC = 0.803
0.50304	0.842566	0.245361	Anthropometry	| AUROC = 0.728
0.528213	0.871951	0.211927	Clinical	| AUROC = 0.795
0.00637959	0.185535	0.825137	Proteome	| AUROC = 0.85
0.155592	0.557003	0.400343	Metabolome	| AUROC = 0.803
0.680365	0.982857	0.0818766	Integrated	| AUROC = 0.843
0.528875	0.860058	0.230685	Anthropometry	| AUROC = 0.728
0.772652	0.976589	0.0876701	Lipidome	| AUROC = 0.819
0.0323575	0.119186	0.581579	TAC	| AUROC = 0.661
0.648903	0.939024	0.161664	Clinical	| AUROC = 0.795
0.25228	0.533528	0.430399	Anthropometry	| AUROC = 0.728
0.343313	0.480469	0.356672	Metagenome	| AUROC = 0.616
0.161442	0.597561	0.408845	Clinical	| AUROC = 0.795
0.512158	0.848397	0.239552	Anthropometry	| AUROC = 0.728
0.181818	0.383721	0.432091	TAC	| AUROC = 0.661
0.421158	0.5625	0.334857	Metagenome	| AUROC = 0.616
0.330721	0.75	0.293524	Clinical	| AUROC = 0.795
0.987461	1	0.0558074	Clinical	| AUROC = 0.795
0.14992	0.613208	0.420437	Proteome	| AUROC = 0.85
0.1849	0.386628	0.430953	TAC	| AUROC = 0.661
0.169687	0.658863	0.385855	Lipidome	| AUROC = 0.819
0.0181219	0.190635	0.714675	Lipidome	| AUROC = 0.819
0.624049	0.962857	0.0958758	Integrated	| AUROC = 0.843
0.360447	0.867925	0.213048	Proteome	| AUROC = 0.85
0.552511	0.948571	0.118612	Integrated	| AUROC = 0.843
0.0197568	0.131195	0.723623	Anthropometry	| AUROC = 0.728
0.960815	0.996951	0.0718889	Clinical	| AUROC = 0.795
0.306425	0.819398	0.261625	Lipidome	| AUROC = 0.819
0.0736677	0.454268	0.502598	Clinical	| AUROC = 0.795
0.323353	0.460938	0.36355	Metagenome	| AUROC = 0.616
0.879756	0.994286	0.0483389	Integrated	| AUROC = 0.843
0.223404	0.478134	0.451052	Anthropometry	| AUROC = 0.728
0.370675	0.826087	0.226373	Lipidome	| AUROC = 0.819
0.932602	0.996951	0.0809755	Clinical	| AUROC = 0.795
0.00329489	0.0434783	0.837795	Lipidome	| AUROC = 0.819
0.0988468	0.474916	0.49949	Lipidome	| AUROC = 0.819
0.00972447	0.156352	0.781133	Metabolome	| AUROC = 0.803
0.27735	0.459302	0.39606	TAC	| AUROC = 0.661
0.677116	0.942073	0.155209	Clinical	| AUROC = 0.795
0.692542	0.988571	0.0794188	Integrated	| AUROC = 0.843
0.607908	0.939799	0.12903	Lipidome	| AUROC = 0.819
0.261755	0.67378	0.33874	Clinical	| AUROC = 0.795
0.519026	0.937143	0.128157	Integrated	| AUROC = 0.843
0.0543657	0.351171	0.588156	Lipidome	| AUROC = 0.819
0.271132	0.77673	0.287169	Proteome	| AUROC = 0.85
0.727273	0.987421	0.0704417	Proteome	| AUROC = 0.85
0.809741	0.991429	0.0600341	Integrated	| AUROC = 0.843
0.0837139	0.528571	0.510131	Integrated	| AUROC = 0.843
0.00478469	0.138365	0.854421	Proteome	| AUROC = 0.85
0.342466	0.854286	0.229174	Integrated	| AUROC = 0.843
0.601881	0.914634	0.182107	Clinical	| AUROC = 0.795
0.116694	0.521173	0.443309	Metabolome	| AUROC = 0.803
0.0416025	0.139535	0.570044	TAC	| AUROC = 0.661
0.07743	0.414716	0.540657	Lipidome	| AUROC = 0.819
0.117103	0.319767	0.461193	TAC	| AUROC = 0.661
0.281437	0.429688	0.38031	Metagenome	| AUROC = 0.616
0.120264	0.555184	0.453275	Lipidome	| AUROC = 0.819
0.155172	0.591463	0.415024	Clinical	| AUROC = 0.795
0.0470016	0.355049	0.597093	Metabolome	| AUROC = 0.803
0.00486224	0.0977199	0.824738	Metabolome	| AUROC = 0.803
0.197227	0.395349	0.426011	TAC	| AUROC = 0.661
0.739726	0.988571	0.0700375	Integrated	| AUROC = 0.843
0.369906	0.771341	0.276688	Clinical	| AUROC = 0.795
0.00318979	0.100629	0.871127	Proteome	| AUROC = 0.85
0.183891	0.419825	0.480442	Anthropometry	| AUROC = 0.728
0.326194	0.822742	0.246028	Lipidome	| AUROC = 0.819
0.287425	0.4375	0.378981	Metagenome	| AUROC = 0.616
0.975689	1	0.0586316	Metabolome	| AUROC = 0.803
0.0736677	0.460366	0.498835	Clinical	| AUROC = 0.795
0.402157	0.59593	0.359599	TAC	| AUROC = 0.661
0.293355	0.713355	0.267671	Metabolome	| AUROC = 0.803
0.214734	0.64939	0.366888	Clinical	| AUROC = 0.795
0.5586	0.951429	0.117842	Integrated	| AUROC = 0.843
0.30972	0.819398	0.259076	Lipidome	| AUROC = 0.819
0.471495	0.686047	0.335526	TAC	| AUROC = 0.661
0.662558	0.892442	0.259459	TAC	| AUROC = 0.661
0.775862	0.972561	0.12753	Clinical	| AUROC = 0.795
0.253918	0.670732	0.345029	Clinical	| AUROC = 0.795
0.89022	0.949219	0.197934	Metagenome	| AUROC = 0.616
0.951411	0.996951	0.075158	Clinical	| AUROC = 0.795
0.773525	0.987421	0.0633642	Proteome	| AUROC = 0.85
0.0736677	0.448171	0.503484	Clinical	| AUROC = 0.795
0.796238	0.972561	0.120296	Clinical	| AUROC = 0.795
0.628389	0.968553	0.0924598	Proteome	| AUROC = 0.85
0.158706	0.351744	0.441413	TAC	| AUROC = 0.661
0.139721	0.265625	0.448189	Metagenome	| AUROC = 0.616
0.486322	0.825073	0.25336	Anthropometry	| AUROC = 0.728
0.564263	0.896341	0.19491	Clinical	| AUROC = 0.795
0.661882	0.974843	0.083671	Proteome	| AUROC = 0.85
0.201849	0.40407	0.422321	TAC	| AUROC = 0.661
0.147416	0.373178	0.508886	Anthropometry	| AUROC = 0.728
0.314425	0.762215	0.248207	Metabolome	| AUROC = 0.803
0.70416	0.898256	0.251149	TAC	| AUROC = 0.661
0.266362	0.774286	0.299007	Integrated	| AUROC = 0.843
0.102142	0.478261	0.496162	Lipidome	| AUROC = 0.819
0.186603	0.68239	0.374696	Proteome	| AUROC = 0.85
0.825886	0.950581	0.207983	TAC	| AUROC = 0.661
0.0247117	0.210702	0.705342	Lipidome	| AUROC = 0.819
0.287671	0.78	0.279123	Integrated	| AUROC = 0.843
0.448105	0.876254	0.184041	Lipidome	| AUROC = 0.819
0.992296	0.994186	0.093946	TAC	| AUROC = 0.661
0.438871	0.807927	0.249385	Clinical	| AUROC = 0.795
0.351064	0.685131	0.350592	Anthropometry	| AUROC = 0.728
0.247505	0.40625	0.390124	Metagenome	| AUROC = 0.616
0.231767	0.664495	0.316844	Metabolome	| AUROC = 0.803
0.525535	0.906355	0.15269	Lipidome	| AUROC = 0.819
0.0360502	0.335366	0.590711	Clinical	| AUROC = 0.795
0.0106383	0.0495627	0.79572	Anthropometry	| AUROC = 0.728
0.00162075	0.0846906	0.835565	Metabolome	| AUROC = 0.803
0.844828	0.981707	0.105289	Clinical	| AUROC = 0.795
0.714734	0.954268	0.143952	Clinical	| AUROC = 0.795
0.283513	0.468023	0.394386	TAC	| AUROC = 0.661
0.398703	0.820847	0.210777	Metabolome	| AUROC = 0.803
0.00162075	0.0912052	0.835259	Metabolome	| AUROC = 0.803
0.0181219	0.197324	0.712384	Lipidome	| AUROC = 0.819
0.00956938	0.273585	0.774089	Proteome	| AUROC = 0.85
0.325228	0.655977	0.366244	Anthropometry	| AUROC = 0.728
0.818874	0.991429	0.0578442	Integrated	| AUROC = 0.843
0.807018	0.990566	0.0583279	Proteome	| AUROC = 0.85
0.555189	0.909699	0.145154	Lipidome	| AUROC = 0.819
0.625392	0.935976	0.171375	Clinical	| AUROC = 0.795
0.0299401	0.0898438	0.579432	Metagenome	| AUROC = 0.616
0.04414	0.388571	0.6408	Integrated	| AUROC = 0.843
0.321157	0.831429	0.24528	Integrated	| AUROC = 0.843
0.167665	0.296875	0.429711	Metagenome	| AUROC = 0.616
0.649924	0.971429	0.0903437	Integrated	| AUROC = 0.843
0.884232	0.945312	0.201371	Metagenome	| AUROC = 0.616
0.00318979	0.0786164	0.888763	Proteome	| AUROC = 0.85
0.716301	0.954268	0.143699	Clinical	| AUROC = 0.795
0.0906096	0.468227	0.50648	Lipidome	| AUROC = 0.819
0.816614	0.97561	0.113815	Clinical	| AUROC = 0.795
0.391172	0.877143	0.201673	Integrated	| AUROC = 0.843
0.485893	0.841463	0.231276	Clinical	| AUROC = 0.795
0.970346	0.996656	0.0460716	Lipidome	| AUROC = 0.819
0.537994	0.880466	0.223945	Anthropometry	| AUROC = 0.728
0.0924499	0.255814	0.487182	TAC	| AUROC = 0.661
0.0329154	0.329268	0.594548	Clinical	| AUROC = 0.795
0.708207	0.932945	0.149266	Anthropometry	| AUROC = 0.728
0.885845	0.997143	0.0475056	Integrated	| AUROC = 0.843
0.924499	0.973837	0.153959	TAC	| AUROC = 0.661
0.00972447	0.159609	0.779154	Metabolome	| AUROC = 0.803
0.9141	0.980456	0.0791808	Metabolome	| AUROC = 0.803
0.0109718	0.207317	0.680566	Clinical	| AUROC = 0.795
0.939394	0.996855	0.0419481	Proteome	| AUROC = 0.85
0.579909	0.957143	0.110571	Integrated	| AUROC = 0.843
0.337442	0.514535	0.381963	TAC	| AUROC = 0.661
0.199352	0.605863	0.356004	Metabolome	| AUROC = 0.803
0	0.02	0.912677	Integrated	| AUROC = 0.843
0.787365	0.936047	0.221412	TAC	| AUROC = 0.661
0.507599	0.845481	0.242258	Anthropometry	| AUROC = 0.728
0.399687	0.786585	0.262006	Clinical	| AUROC = 0.795
0.04414	0.385714	0.64131	Integrated	| AUROC = 0.843
0.0893683	0.247093	0.49326	TAC	| AUROC = 0.661
0.753425	0.988571	0.0674136	Integrated	| AUROC = 0.843
0.521531	0.940252	0.123612	Proteome	| AUROC = 0.85
0.991896	1	0.0501827	Metabolome	| AUROC = 0.803
0.406807	0.833876	0.205199	Metabolome	| AUROC = 0.803
0.429142	0.566406	0.3328	Metagenome	| AUROC = 0.616
0.887538	0.982507	0.0803898	Anthropometry	| AUROC = 0.728
0.588598	0.796512	0.293977	TAC	| AUROC = 0.661
0.460486	0.795918	0.271867	Anthropometry	| AUROC = 0.728
0.0924765	0.487805	0.482358	Clinical	| AUROC = 0.795
0.00494234	0.0668896	0.812133	Lipidome	| AUROC = 0.819
0.606583	0.920732	0.178164	Clinical	| AUROC = 0.795
0.3047	0.736156	0.256025	Metabolome	| AUROC = 0.803
0.884013	0.987805	0.095805	Clinical	| AUROC = 0.795
0.886548	0.977199	0.0836933	Metabolome	| AUROC = 0.803
0.00648298	0.127036	0.803783	Metabolome	| AUROC = 0.803
0.238965	0.754286	0.314748	Integrated	| AUROC = 0.843
0.354103	0.690962	0.346662	Anthropometry	| AUROC = 0.728
0.928571	0.991254	0.073156	Anthropometry	| AUROC = 0.728
0.520376	0.868902	0.212633	Clinical	| AUROC = 0.795
0.0131796	0.117057	0.772899	Lipidome	| AUROC = 0.819
0.486322	0.816327	0.257729	Anthropometry	| AUROC = 0.728
0.0777958	0.429967	0.52759	Metabolome	| AUROC = 0.803
0.414911	0.850163	0.202747	Metabolome	| AUROC = 0.803
0.889789	0.977199	0.0831736	Metabolome	| AUROC = 0.803
0.563945	0.770349	0.30299	TAC	| AUROC = 0.661
0.349544	0.685131	0.351649	Anthropometry	| AUROC = 0.728
0.837925	0.973941	0.0936591	Metabolome	| AUROC = 0.803
0.537994	0.87172	0.225449	Anthropometry	| AUROC = 0.728
0.645799	0.946488	0.120738	Lipidome	| AUROC = 0.819
0.251142	0.765714	0.305571	Integrated	| AUROC = 0.843
0.855162	0.959302	0.191086	TAC	| AUROC = 0.661
0.767477	0.953353	0.124744	Anthropometry	| AUROC = 0.728
0.531915	0.865889	0.228892	Anthropometry	| AUROC = 0.728
0.43436	0.859935	0.191207	Metabolome	| AUROC = 0.803
0.717703	0.987421	0.0722612	Proteome	| AUROC = 0.85
0.0705329	0.432927	0.509753	Clinical	| AUROC = 0.795
0.369863	0.868571	0.214229	Integrated	| AUROC = 0.843
0.0608828	0.46	0.575786	Integrated	| AUROC = 0.843
0.0243112	0.260586	0.694706	Metabolome	| AUROC = 0.803
0.296353	0.61516	0.387989	Anthropometry	| AUROC = 0.728
0.239521	0.390625	0.392821	Metagenome	| AUROC = 0.616
0.393841	0.814332	0.213357	Metabolome	| AUROC = 0.803
0.642857	0.915452	0.175582	Anthropometry	| AUROC = 0.728
0.275917	0.77673	0.282702	Proteome	| AUROC = 0.85
0.901116	0.996855	0.0454891	Proteome	| AUROC = 0.85
0.814371	0.917969	0.224267	Metagenome	| AUROC = 0.616
0.578947	0.955975	0.106587	Proteome	| AUROC = 0.85
0.643436	0.947883	0.139627	Metabolome	| AUROC = 0.803
0.315369	0.460938	0.367001	Metagenome	| AUROC = 0.616
0.207002	0.708571	0.345199	Integrated	| AUROC = 0.843
0.185629	0.308594	0.425325	Metagenome	| AUROC = 0.616
0.775039	0.924419	0.225937	TAC	| AUROC = 0.661
0.202128	0.45481	0.466894	Anthropometry	| AUROC = 0.728
0.311005	0.842767	0.241594	Proteome	| AUROC = 0.85
0.805175	0.991429	0.0606839	Integrated	| AUROC = 0.843
0.385502	0.832776	0.219891	Lipidome	| AUROC = 0.819
0.31459	0.653061	0.373785	Anthropometry	| AUROC = 0.728
0.062201	0.493711	0.575786	Proteome	| AUROC = 0.85
0.400616	0.590116	0.360523	TAC	| AUROC = 0.661
0.328549	0.849057	0.231335	Proteome	| AUROC = 0.85
0.00329489	0.0468227	0.835158	Lipidome	| AUROC = 0.819
0.144377	0.373178	0.50993	Anthropometry	| AUROC = 0.728
0.0829346	0.550314	0.513054	Proteome	| AUROC = 0.85
0.163673	0.285156	0.431378	Metagenome	| AUROC = 0.616
0.0928463	0.545714	0.486893	Integrated	| AUROC = 0.843
0.84689	0.993711	0.0519596	Proteome	| AUROC = 0.85
0.857367	0.981707	0.102062	Clinical	| AUROC = 0.795
0.202194	0.640244	0.375134	Clinical	| AUROC = 0.795
0.512938	0.934286	0.130894	Integrated	| AUROC = 0.843
0.0759878	0.25656	0.58757	Anthropometry	| AUROC = 0.728
0.0805471	0.268222	0.584898	Anthropometry	| AUROC = 0.728
0.273973	0.774286	0.290227	Integrated	| AUROC = 0.843
0.876712	0.994286	0.0487901	Integrated	| AUROC = 0.843
0.110942	0.3207	0.545029	Anthropometry	| AUROC = 0.728
0.624049	0.965714	0.0953038	Integrated	| AUROC = 0.843
0.867488	0.962209	0.186612	TAC	| AUROC = 0.661
0.0585516	0.19186	0.537552	TAC	| AUROC = 0.661
0.663009	0.939024	0.157802	Clinical	| AUROC = 0.795
0.0599676	0.368078	0.572168	Metabolome	| AUROC = 0.803
0.800609	0.991429	0.0610831	Integrated	| AUROC = 0.843
0.955316	0.988372	0.128646	TAC	| AUROC = 0.661
0.12614	0.341108	0.53628	Anthropometry	| AUROC = 0.728
0.25228	0.516035	0.433179	Anthropometry	| AUROC = 0.728
0.916413	0.985423	0.075541	Anthropometry	| AUROC = 0.728
0.962109	0.996656	0.0466697	Lipidome	| AUROC = 0.819
0.365231	0.871069	0.209023	Proteome	| AUROC = 0.85
0.00478469	0.144654	0.848065	Proteome	| AUROC = 0.85
0.00761035	0.197143	0.803066	Integrated	| AUROC = 0.843
0.0745543	0.394137	0.544674	Metabolome	| AUROC = 0.803
0.0877193	0.553459	0.507793	Proteome	| AUROC = 0.85
0.943683	0.997143	0.0416239	Integrated	| AUROC = 0.843
0.727964	0.938776	0.141408	Anthropometry	| AUROC = 0.728
0.435312	0.908571	0.173358	Integrated	| AUROC = 0.843
0.0243531	0.322857	0.69717	Integrated	| AUROC = 0.843
0.674651	0.835938	0.258932	Metagenome	| AUROC = 0.616
0.941653	0.990228	0.0689365	Metabolome	| AUROC = 0.803
0.974125	1	0.0382506	Integrated	| AUROC = 0.843
0.169279	0.603659	0.403268	Clinical	| AUROC = 0.795
0.667173	0.927114	0.165581	Anthropometry	| AUROC = 0.728
0.461285	0.886288	0.176574	Lipidome	| AUROC = 0.819
0.339422	0.851429	0.230614	Integrated	| AUROC = 0.843
0.540362	0.909699	0.14861	Lipidome	| AUROC = 0.819
0.938871	0.996951	0.0781349	Clinical	| AUROC = 0.795
0.978428	0.991279	0.107725	TAC	| AUROC = 0.661
0.147335	0.567073	0.425201	Clinical	| AUROC = 0.795
0.896211	0.996656	0.061563	Lipidome	| AUROC = 0.819
0.493014	0.625	0.314539	Metagenome	| AUROC = 0.616
0.571429	0.90379	0.207588	Anthropometry	| AUROC = 0.728
0.714749	0.964169	0.121023	Metabolome	| AUROC = 0.803
0.494327	0.892508	0.175398	Metabolome	| AUROC = 0.803
0.570973	0.95283	0.108839	Proteome	| AUROC = 0.85
0.53748	0.949686	0.118376	Proteome	| AUROC = 0.85
0.0705329	0.442073	0.508459	Clinical	| AUROC = 0.795
0.750381	0.988571	0.0678005	Integrated	| AUROC = 0.843
0.984051	1	0.0354247	Proteome	| AUROC = 0.85
0.535885	0.946541	0.118715	Proteome	| AUROC = 0.85
0.773556	0.953353	0.123794	Anthropometry	| AUROC = 0.728
0.141553	0.591429	0.430309	Integrated	| AUROC = 0.843
0.219561	0.359375	0.406444	Metagenome	| AUROC = 0.616
0.0425532	0.19242	0.651338	Anthropometry	| AUROC = 0.728
0.952888	0.994169	0.0672365	Anthropometry	| AUROC = 0.728
0.96347	1	0.0388084	Integrated	| AUROC = 0.843
0.80389	0.973941	0.101065	Metabolome	| AUROC = 0.803
0.00761035	0.154286	0.834233	Integrated	| AUROC = 0.843
0.356164	0.86	0.221816	Integrated	| AUROC = 0.843
0.842315	0.9375	0.214035	Metagenome	| AUROC = 0.616
0.850539	0.956395	0.195097	TAC	| AUROC = 0.661
0.890601	0.965116	0.173995	TAC	| AUROC = 0.661
0.0527183	0.344482	0.592462	Lipidome	| AUROC = 0.819
0.791988	0.936047	0.219903	TAC	| AUROC = 0.661
0.835866	0.96793	0.103008	Anthropometry	| AUROC = 0.728
0.547945	0.948571	0.120484	Integrated	| AUROC = 0.843
0.807249	0.979933	0.0781804	Lipidome	| AUROC = 0.819
0.273556	0.568513	0.413347	Anthropometry	| AUROC = 0.728
0.822967	0.990566	0.0555128	Proteome	| AUROC = 0.85
0.0334855	0.354286	0.669939	Integrated	| AUROC = 0.843
0.788906	0.936047	0.221254	TAC	| AUROC = 0.661
0.500797	0.937107	0.130196	Proteome	| AUROC = 0.85
0.564593	0.95283	0.110571	Proteome	| AUROC = 0.85
0.266886	0.77592	0.29017	Lipidome	| AUROC = 0.819
0	0.00628931	0.929881	Proteome	| AUROC = 0.85
0.657534	0.971429	0.0887416	Integrated	| AUROC = 0.843
0.0231125	0.0901163	0.6043	TAC	| AUROC = 0.661
0.760766	0.987421	0.0648648	Proteome	| AUROC = 0.85
0.269461	0.421875	0.382597	Metagenome	| AUROC = 0.616
0.791476	0.991429	0.0618134	Integrated	| AUROC = 0.843
0.396657	0.728863	0.321248	Anthropometry	| AUROC = 0.728
0.963756	0.996656	0.0466529	Lipidome	| AUROC = 0.819
0.363273	0.5	0.351942	Metagenome	| AUROC = 0.616
0.0958084	0.214844	0.481955	Metagenome	| AUROC = 0.616
0.0790774	0.414716	0.540145	Lipidome	| AUROC = 0.819
0.820669	0.965015	0.107973	Anthropometry	| AUROC = 0.728
0.319605	0.819398	0.249233	Lipidome	| AUROC = 0.819
0.169492	0.369186	0.436979	TAC	| AUROC = 0.661
0.557536	0.925081	0.157369	Metabolome	| AUROC = 0.803
0.167712	0.60061	0.40589	Clinical	| AUROC = 0.795
0.00456621	0.111429	0.865867	Integrated	| AUROC = 0.843
0.0818363	0.191406	0.495902	Metagenome	| AUROC = 0.616
0.0502283	0.422857	0.620656	Integrated	| AUROC = 0.843
0.298921	0.485465	0.390817	TAC	| AUROC = 0.661
0.164869	0.363372	0.439232	TAC	| AUROC = 0.661
0.00399202	0.0273438	0.725089	Metagenome	| AUROC = 0.616
0.871961	0.977199	0.0862147	Metabolome	| AUROC = 0.803
0.00940439	0.182927	0.700867	Clinical	| AUROC = 0.795
0.560122	0.951429	0.117601	Integrated	| AUROC = 0.843
0.241379	0.661585	0.35225	Clinical	| AUROC = 0.795
0.0680713	0.381107	0.558467	Metabolome	| AUROC = 0.803
0.770167	0.988571	0.0648648	Integrated	| AUROC = 0.843
0.133443	0.565217	0.443604	Lipidome	| AUROC = 0.819
0.0558214	0.487421	0.58812	Proteome	| AUROC = 0.85
0.788401	0.972561	0.123303	Clinical	| AUROC = 0.795
0.0444811	0.304348	0.634077	Lipidome	| AUROC = 0.819
0.414003	0.902857	0.182764	Integrated	| AUROC = 0.843
0.0303951	0.157434	0.694335	Anthropometry	| AUROC = 0.728
0.456343	0.882943	0.179949	Lipidome	| AUROC = 0.819
0.99373	1	0.0531735	Clinical	| AUROC = 0.795
0.431138	0.574219	0.332149	Metagenome	| AUROC = 0.616
0.891547	0.996855	0.0462969	Proteome	| AUROC = 0.85
0.193303	0.665714	0.374512	Integrated	| AUROC = 0.843
0.910198	0.997143	0.0448698	Integrated	| AUROC = 0.843
0.31433	0.5	0.387389	TAC	| AUROC = 0.661
0.0493066	0.168605	0.555369	TAC	| AUROC = 0.661
0.31433	0.502907	0.386968	TAC	| AUROC = 0.661
0.848024	0.96793	0.0963247	Anthropometry	| AUROC = 0.728
0.974052	0.988281	0.147406	Metagenome	| AUROC = 0.616
0.545455	0.752907	0.310191	TAC	| AUROC = 0.661
0.899506	0.996656	0.0601331	Lipidome	| AUROC = 0.819
0.614263	0.938111	0.145562	Metabolome	| AUROC = 0.803
0.228043	0.418605	0.414809	TAC	| AUROC = 0.661
0.0940989	0.572327	0.478147	Proteome	| AUROC = 0.85
0.203957	0.705714	0.348349	Integrated	| AUROC = 0.843
0.469062	0.609375	0.319749	Metagenome	| AUROC = 0.616
0.796407	0.898438	0.228604	Metagenome	| AUROC = 0.616
0.267477	0.553936	0.417868	Anthropometry	| AUROC = 0.728
0.42681	0.630814	0.353361	TAC	| AUROC = 0.661
0.217868	0.652439	0.365351	Clinical	| AUROC = 0.795
0.241491	0.664495	0.309752	Metabolome	| AUROC = 0.803
0.164745	0.638796	0.398221	Lipidome	| AUROC = 0.819
0.670213	0.927114	0.163598	Anthropometry	| AUROC = 0.728
0.564019	0.925081	0.156818	Metabolome	| AUROC = 0.803
0.0329489	0.254181	0.673193	Lipidome	| AUROC = 0.819
0.437601	0.869707	0.190466	Metabolome	| AUROC = 0.803
0.16145	0.622074	0.403458	Lipidome	| AUROC = 0.819
0.259878	0.54519	0.425428	Anthropometry	| AUROC = 0.728
0.827586	0.97561	0.110104	Clinical	| AUROC = 0.795
0.380878	0.777439	0.270041	Clinical	| AUROC = 0.795
0.231537	0.382812	0.396652	Metagenome	| AUROC = 0.616
0.753467	0.898256	0.239625	TAC	| AUROC = 0.661
0.089141	0.482085	0.491679	Metabolome	| AUROC = 0.803
0.299835	0.812709	0.263628	Lipidome	| AUROC = 0.819
0.397535	0.584302	0.36186	TAC	| AUROC = 0.661
0.500797	0.933962	0.130894	Proteome	| AUROC = 0.85
0.92257	0.996656	0.0575853	Lipidome	| AUROC = 0.819
0.269044	0.687296	0.29371	Metabolome	| AUROC = 0.803
0.725732	0.898256	0.24439	TAC	| AUROC = 0.661
0.685575	0.960912	0.128233	Metabolome	| AUROC = 0.803
0.0223285	0.339623	0.708798	Proteome	| AUROC = 0.85
0.848998	0.956395	0.195134	TAC	| AUROC = 0.661
0.881459	0.982507	0.0814757	Anthropometry	| AUROC = 0.728
0.680365	0.977143	0.0824684	Integrated	| AUROC = 0.843
0.422648	0.908805	0.17415	Proteome	| AUROC = 0.85
0.968085	0.997085	0.0625401	Anthropometry	| AUROC = 0.728
0.00162075	0.0521173	0.855163	Metabolome	| AUROC = 0.803
0.0178282	0.224756	0.727521	Metabolome	| AUROC = 0.803
0.116427	0.58805	0.45516	Proteome	| AUROC = 0.85
0.80721	0.97561	0.11785	Clinical	| AUROC = 0.795
0.0031348	0.0304878	0.828962	Clinical	| AUROC = 0.795
0.0708402	0.381271	0.562646	Lipidome	| AUROC = 0.819
0.430746	0.908571	0.175869	Integrated	| AUROC = 0.843
0.47812	0.892508	0.180215	Metabolome	| AUROC = 0.803
0.0510708	0.331104	0.601081	Lipidome	| AUROC = 0.819
0.0866261	0.276968	0.575228	Anthropometry	| AUROC = 0.728
0.782435	0.894531	0.231211	Metagenome	| AUROC = 0.616
0.166144	0.60061	0.406419	Clinical	| AUROC = 0.795
0.152038	0.591463	0.415742	Clinical	| AUROC = 0.795
0.0939908	0.264535	0.484075	TAC	| AUROC = 0.661
0.235921	0.748571	0.316628	Integrated	| AUROC = 0.843
0.140351	0.606918	0.427348	Proteome	| AUROC = 0.85
0.818476	0.973941	0.098431	Metabolome	| AUROC = 0.803
0.0243531	0.334286	0.691076	Integrated	| AUROC = 0.843
0.902928	0.968023	0.164381	TAC	| AUROC = 0.661
0.253799	0.536443	0.42966	Anthropometry	| AUROC = 0.728
0.984032	0.996094	0.136464	Metagenome	| AUROC = 0.616
0.839546	0.973941	0.0934789	Metabolome	| AUROC = 0.803
0.305936	0.811429	0.258816	Integrated	| AUROC = 0.843
0.0197869	0.288571	0.718704	Integrated	| AUROC = 0.843
0.208524	0.722857	0.342025	Integrated	| AUROC = 0.843
0.157212	0.566775	0.394275	Metabolome	| AUROC = 0.803
0.011976	0.046875	0.684986	Metagenome	| AUROC = 0.616
0.94453	0.979651	0.139601	TAC	| AUROC = 0.661
0.302003	0.488372	0.390193	TAC	| AUROC = 0.661
0.012966	0.205212	0.742883	Metabolome	| AUROC = 0.803
0.606383	0.912536	0.195469	Anthropometry	| AUROC = 0.728
0.508475	0.706395	0.320886	TAC	| AUROC = 0.661
0.151002	0.34593	0.4435	TAC	| AUROC = 0.661
0.00637959	0.166667	0.835593	Proteome	| AUROC = 0.85
0.0215716	0.0784884	0.615819	TAC	| AUROC = 0.661
0.56231	0.892128	0.213805	Anthropometry	| AUROC = 0.728
0.0258752	0.342857	0.682576	Integrated	| AUROC = 0.843
0.841945	0.96793	0.097933	Anthropometry	| AUROC = 0.728
0.53493	0.671875	0.306258	Metagenome	| AUROC = 0.616
0.0455927	0.198251	0.647397	Anthropometry	| AUROC = 0.728
0.405186	0.830619	0.205576	Metabolome	| AUROC = 0.803
0.417565	0.613372	0.354987	TAC	| AUROC = 0.661
0.279635	0.580175	0.408811	Anthropometry	| AUROC = 0.728
0.902736	0.985423	0.0770233	Anthropometry	| AUROC = 0.728
0.399687	0.789634	0.261543	Clinical	| AUROC = 0.795
0.153693	0.28125	0.441645	Metagenome	| AUROC = 0.616
0.0446571	0.424528	0.634994	Proteome	| AUROC = 0.85
0.100304	0.306122	0.55557	Anthropometry	| AUROC = 0.728
0.532915	0.871951	0.209432	Clinical	| AUROC = 0.795
0.484018	0.928571	0.147206	Integrated	| AUROC = 0.843
0.510367	0.937107	0.125794	Proteome	| AUROC = 0.85
0.0744681	0.236152	0.599823	Anthropometry	| AUROC = 0.728
0.580838	0.707031	0.291491	Metagenome	| AUROC = 0.616
0.998004	0.996094	0.108296	Metagenome	| AUROC = 0.616
0.212766	0.466472	0.459079	Anthropometry	| AUROC = 0.728
0.240122	0.489796	0.442479	Anthropometry	| AUROC = 0.728
0.156773	0.608571	0.416765	Integrated	| AUROC = 0.843
0.347962	0.762195	0.286074	Clinical	| AUROC = 0.795
0.49373	0.85061	0.225237	Clinical	| AUROC = 0.795
0.929985	0.997143	0.04319	Integrated	| AUROC = 0.843
0.0259319	0.273616	0.691729	Metabolome	| AUROC = 0.803
0.0658979	0.374582	0.568902	Lipidome	| AUROC = 0.819
0.176292	0.411079	0.483139	Anthropometry	| AUROC = 0.728
0.917933	0.985423	0.0754458	Anthropometry	| AUROC = 0.728
0.0243531	0.32	0.697529	Integrated	| AUROC = 0.843
0.0861244	0.553459	0.508792	Proteome	| AUROC = 0.85
0.659574	0.918367	0.168076	Anthropometry	| AUROC = 0.728
0.53429	0.946541	0.120465	Proteome	| AUROC = 0.85
0.526636	0.937143	0.125439	Integrated	| AUROC = 0.843
0.0031348	0.0914634	0.781084	Clinical	| AUROC = 0.795
0.633739	0.915452	0.179324	Anthropometry	| AUROC = 0.728
0.22807	0.748428	0.322761	Proteome	| AUROC = 0.85
0.106969	0.504886	0.470016	Metabolome	| AUROC = 0.803
0.155251	0.602857	0.419996	Integrated	| AUROC = 0.843
0.0113452	0.172638	0.768948	Metabolome	| AUROC = 0.803
0.0810373	0.446254	0.516903	Metabolome	| AUROC = 0.803
0.436573	0.87291	0.190953	Lipidome	| AUROC = 0.819
0.337442	0.511628	0.38204	TAC	| AUROC = 0.661
0.00154083	0	0.790528	TAC	| AUROC = 0.661
0.0626959	0.411585	0.528456	Clinical	| AUROC = 0.795
0.816109	0.965015	0.110333	Anthropometry	| AUROC = 0.728
0.397083	0.820847	0.210804	Metabolome	| AUROC = 0.803
0.722555	0.859375	0.246658	Metagenome	| AUROC = 0.616
0.0046225	0	0.772331	TAC	| AUROC = 0.661
0.363273	0.511719	0.35097	Metagenome	| AUROC = 0.616
0.143297	0.328488	0.452617	TAC	| AUROC = 0.661
0.191489	0.428571	0.47331	Anthropometry	| AUROC = 0.728
0.223553	0.359375	0.40573	Metagenome	| AUROC = 0.616
0.506849	0.934286	0.131755	Integrated	| AUROC = 0.843
0.966514	1	0.0386955	Integrated	| AUROC = 0.843
0.855623	0.976676	0.0921438	Anthropometry	| AUROC = 0.728
0.734043	0.941691	0.139534	Anthropometry	| AUROC = 0.728
0.235921	0.751429	0.316262	Integrated	| AUROC = 0.843
0.85008	0.993711	0.0516805	Proteome	| AUROC = 0.85
0.0939044	0.468227	0.505228	Lipidome	| AUROC = 0.819
0.0749601	0.515723	0.541987	Proteome	| AUROC = 0.85
0.22807	0.745283	0.323049	Proteome	| AUROC = 0.85
0.00998004	0.046875	0.685083	Metagenome	| AUROC = 0.616
0.632091	0.944625	0.141692	Metabolome	| AUROC = 0.803
0.598023	0.939799	0.131602	Lipidome	| AUROC = 0.819
0.00913242	0.237143	0.782414	Integrated	| AUROC = 0.843
0.56487	0.679688	0.29772	Metagenome	| AUROC = 0.616
0.596806	0.746094	0.284069	Metagenome	| AUROC = 0.616
0.188737	0.66	0.376241	Integrated	| AUROC = 0.843
0.108731	0.511706	0.479024	Lipidome	| AUROC = 0.819
0.569909	0.90379	0.207983	Anthropometry	| AUROC = 0.728
0.0600924	0.197674	0.531739	TAC	| AUROC = 0.661
0.69028	0.959866	0.108812	Lipidome	| AUROC = 0.819
0.539185	0.881098	0.207187	Clinical	| AUROC = 0.795
0.191063	0.389535	0.429554	TAC	| AUROC = 0.661
0.987842	1	0.0531859	Anthropometry	| AUROC = 0.728
0.106317	0.296512	0.470155	TAC	| AUROC = 0.661
0.386018	0.71137	0.327349	Anthropometry	| AUROC = 0.728
0.118616	0.551839	0.456647	Lipidome	| AUROC = 0.819
0.562874	0.679688	0.297871	Metagenome	| AUROC = 0.616
0.192982	0.688679	0.370733	Proteome	| AUROC = 0.85
0.173844	0.650943	0.395577	Proteome	| AUROC = 0.85
0.713851	0.988571	0.0750665	Integrated	| AUROC = 0.843
0.841705	0.991429	0.0539653	Integrated	| AUROC = 0.843
0.987241	1	0.0347841	Proteome	| AUROC = 0.85
0.213166	0.646341	0.367985	Clinical	| AUROC = 0.795
0.626747	0.792969	0.274265	Metagenome	| AUROC = 0.616
0.402157	0.593023	0.359985	TAC	| AUROC = 0.661
0.829822	0.973941	0.0952124	Metabolome	| AUROC = 0.803
0.338736	0.778502	0.239736	Metabolome	| AUROC = 0.803
0.046252	0.446541	0.62793	Proteome	| AUROC = 0.85
0.589666	0.909621	0.200426	Anthropometry	| AUROC = 0.728
0.0777958	0.423453	0.527925	Metabolome	| AUROC = 0.803
0.5311	0.946541	0.120893	Proteome	| AUROC = 0.85
0.421394	0.850163	0.201911	Metabolome	| AUROC = 0.803
0.143075	0.591429	0.429847	Integrated	| AUROC = 0.843
0.677321	0.977143	0.0829992	Integrated	| AUROC = 0.843
0.51772	0.735465	0.31514	TAC	| AUROC = 0.661
0.836991	0.978659	0.106674	Clinical	| AUROC = 0.795
0.235921	0.754286	0.315816	Integrated	| AUROC = 0.843
0.0470016	0.361564	0.59412	Metabolome	| AUROC = 0.803
0.978723	1	0.0561826	Anthropometry	| AUROC = 0.728
0.887519	0.965116	0.175301	TAC	| AUROC = 0.661
0.452188	0.872964	0.187293	Metabolome	| AUROC = 0.803
0.384013	0.783537	0.267846	Clinical	| AUROC = 0.795
0.607903	0.912536	0.195443	Anthropometry	| AUROC = 0.728
0.385965	0.880503	0.193075	Proteome	| AUROC = 0.85
0.0675453	0.377926	0.568502	Lipidome	| AUROC = 0.819
0.331137	0.826087	0.242865	Lipidome	| AUROC = 0.819
0.654781	0.954397	0.134663	Metabolome	| AUROC = 0.803
0.0263591	0.234114	0.697072	Lipidome	| AUROC = 0.819
0.0527183	0.341137	0.592931	Lipidome	| AUROC = 0.819
0.804075	0.972561	0.119041	Clinical	| AUROC = 0.795
0.765794	0.909884	0.232516	TAC	| AUROC = 0.661
0.486903	0.688953	0.328766	TAC	| AUROC = 0.661
0.301397	0.453125	0.373799	Metagenome	| AUROC = 0.616
0.47505	0.613281	0.317788	Metagenome	| AUROC = 0.616
0.215569	0.359375	0.406982	Metagenome	| AUROC = 0.616
0.600924	0.80814	0.288317	TAC	| AUROC = 0.661
0.0940989	0.575472	0.478116	Proteome	| AUROC = 0.85
0.615502	0.912536	0.192174	Anthropometry	| AUROC = 0.728
0.00456621	0.0828571	0.879209	Integrated	| AUROC = 0.843
0.158155	0.608696	0.410484	Lipidome	| AUROC = 0.819
0.978056	1	0.0643513	Clinical	| AUROC = 0.795
0.683891	0.930029	0.158911	Anthropometry	| AUROC = 0.728
[truncated: 5,508 more rows]

## Sheet: figure_2b_prc
Recall	Precision	Threshold	Dataset	Dataset_AUC
0.429687	0.438247	0.380497	Metagenome	| AUPRC = 0.455
0.789634	0.502913	0.261543	Clinical	| AUPRC = 0.696
0.909699	0.448845	0.146756	Lipidome	| AUPRC = 0.685
0.954286	0.471751	0.114694	Integrated	| AUPRC = 0.75
0.708455	0.488934	0.329132	Anthropometry	| AUPRC = 0.558
0.57329	0.642336	0.393794	Metabolome	| AUPRC = 0.687
0.939024	0.428373	0.163016	Clinical	| AUPRC = 0.696
0.609375	0.4	0.320823	Metagenome	| AUPRC = 0.455
0.453125	0.434457	0.37402	Metagenome	| AUPRC = 0.455
0.535156	0.407738	0.343738	Metagenome	| AUPRC = 0.455
0.842767	0.566596	0.234028	Proteome	| AUPRC = 0.76
0.238994	0.938272	0.794143	Proteome	| AUPRC = 0.76
0.915094	0.519643	0.171603	Proteome	| AUPRC = 0.76
0.928339	0.443235	0.154744	Metabolome	| AUPRC = 0.687
0.554687	0.406877	0.339359	Metagenome	| AUPRC = 0.455
1	0.345263	0.0671605	Clinical	| AUPRC = 0.696
0.334302	0.545024	0.447632	TAC	| AUPRC = 0.501
0.982507	0.37033	0.0870795	Anthropometry	| AUPRC = 0.558
0.965015	0.384884	0.114757	Anthropometry	| AUPRC = 0.558
0.364548	0.746575	0.576925	Lipidome	| AUPRC = 0.685
0.0167224	1	0.896706	Lipidome	| AUPRC = 0.685
0.684039	0.56	0.296127	Metabolome	| AUPRC = 0.687
0.959302	0.371622	0.190847	TAC	| AUPRC = 0.501
0.856187	0.5	0.199644	Lipidome	| AUPRC = 0.685
0.518868	0.774648	0.540632	Proteome	| AUPRC = 0.76
0.993711	0.370023	0.0511323	Proteome	| AUPRC = 0.76
0.0494186	0.68	0.65208	TAC	| AUPRC = 0.501
0.0639535	0.733333	0.6408	TAC	| AUPRC = 0.501
0.67378	0.569588	0.339794	Clinical	| AUPRC = 0.696
0.857143	0.461538	0.234774	Anthropometry	| AUPRC = 0.558
0.476562	0.414966	0.357084	Metagenome	| AUPRC = 0.455
0.613281	0.396465	0.317788	Metagenome	| AUPRC = 0.455
0.693811	0.560526	0.292956	Metabolome	| AUPRC = 0.687
0.909621	0.445078	0.200426	Anthropometry	| AUPRC = 0.558
0.889535	0.416894	0.262273	TAC	| AUPRC = 0.501
0.528571	0.764463	0.509239	Integrated	| AUPRC = 0.75
0.923077	0.444444	0.139472	Lipidome	| AUPRC = 0.685
0.262391	0.633803	0.586503	Anthropometry	| AUPRC = 0.558
0.374582	0.736842	0.57094	Lipidome	| AUPRC = 0.685
0.335937	0.452632	0.413311	Metagenome	| AUPRC = 0.455
0.944767	0.385986	0.218973	TAC	| AUPRC = 0.501
0.113703	0.75	0.739541	Anthropometry	| AUPRC = 0.558
0.973941	0.362864	0.0906107	Metabolome	| AUPRC = 0.687
0.991429	0.393871	0.0597255	Integrated	| AUPRC = 0.75
0.990566	0.391304	0.0622819	Proteome	| AUPRC = 0.76
0.364431	0.586854	0.522071	Anthropometry	| AUPRC = 0.558
0.943396	0.474684	0.12213	Proteome	| AUPRC = 0.76
0.606414	0.517413	0.391904	Anthropometry	| AUPRC = 0.558
0.323615	0.596774	0.54428	Anthropometry	| AUPRC = 0.558
0.933594	0.363775	0.216518	Metagenome	| AUPRC = 0.455
0.996656	0.341352	0.0521316	Lipidome	| AUPRC = 0.685
0.842857	0.5706	0.234028	Integrated	| AUPRC = 0.75
0.792683	0.503876	0.261402	Clinical	| AUPRC = 0.696
0.76873	0.532731	0.242167	Metabolome	| AUPRC = 0.687
0.947674	0.37863	0.209742	TAC	| AUPRC = 0.501
0.934853	0.435508	0.148004	Metabolome	| AUPRC = 0.687
0.857558	0.416667	0.273963	TAC	| AUPRC = 0.501
0.618076	0.520885	0.387989	Anthropometry	| AUPRC = 0.558
0.96793	0.375566	0.102821	Anthropometry	| AUPRC = 0.558
0.777439	0.515152	0.273727	Clinical	| AUPRC = 0.696
0.859375	0.380623	0.247948	Metagenome	| AUPRC = 0.455
0.977199	0.357143	0.0861439	Metabolome	| AUPRC = 0.687
0.990566	0.390335	0.0618132	Proteome	| AUPRC = 0.76
0.997143	0.361658	0.0424408	Integrated	| AUPRC = 0.75
0.823171	0.477876	0.241301	Clinical	| AUPRC = 0.696
0.898256	0.394133	0.243733	TAC	| AUPRC = 0.501
0.740525	0.490347	0.315422	Anthropometry	| AUPRC = 0.558
0.117188	0.566038	0.547592	Metagenome	| AUPRC = 0.455
0.575581	0.438053	0.364083	TAC	| AUPRC = 0.501
0.0962099	0.733333	0.757768	Anthropometry	| AUPRC = 0.558
0.765472	0.537757	0.24489	Metabolome	| AUPRC = 0.687
0.848837	0.414773	0.27509	TAC	| AUPRC = 0.501
0.198251	0.68	0.646847	Anthropometry	| AUPRC = 0.558
0.996951	0.351235	0.07638	Clinical	| AUPRC = 0.696
0.449219	0.432331	0.374847	Metagenome	| AUPRC = 0.455
0.468227	0.714286	0.50648	Lipidome	| AUPRC = 0.685
0.0716612	0.956522	0.842246	Metabolome	| AUPRC = 0.687
0.949686	0.469673	0.117926	Proteome	| AUPRC = 0.76
0.64723	0.521127	0.378935	Anthropometry	| AUPRC = 0.558
0.0988372	0.693878	0.601622	TAC	| AUPRC = 0.501
0.078125	0.588235	0.594611	Metagenome	| AUPRC = 0.455
0.106918	0.944444	0.869132	Proteome	| AUPRC = 0.76
0.70903	0.640483	0.343881	Lipidome	| AUPRC = 0.685
0.862805	0.466997	0.220091	Clinical	| AUPRC = 0.696
0.912791	0.386224	0.231773	TAC	| AUPRC = 0.501
0.955975	0.447717	0.103058	Proteome	| AUPRC = 0.76
0.87172	0.458589	0.226447	Anthropometry	| AUPRC = 0.558
0.221574	0.655172	0.616678	Anthropometry	| AUPRC = 0.558
0.306189	0.803419	0.659666	Metabolome	| AUPRC = 0.687
0.951429	0.475714	0.117926	Integrated	| AUPRC = 0.75
0.826087	0.535792	0.230422	Lipidome	| AUPRC = 0.685
0.597668	0.513784	0.394358	Anthropometry	| AUPRC = 0.558
0.946488	0.417404	0.119505	Lipidome	| AUPRC = 0.685
0.631922	0.593272	0.337589	Metabolome	| AUPRC = 0.687
1	0.353893	0.0383787	Integrated	| AUPRC = 0.75
0.64	0.654971	0.395577	Integrated	| AUPRC = 0.75
0.192182	0.893939	0.751323	Metabolome	| AUPRC = 0.687
0.9375	0.362538	0.214074	Metagenome	| AUPRC = 0.455
0.478134	0.527331	0.451855	Anthropometry	| AUPRC = 0.558
0.826087	0.532328	0.229912	Lipidome	| AUPRC = 0.685
0.654723	0.589443	0.32671	Metabolome	| AUPRC = 0.687
0.991279	0.349744	0.11144	TAC	| AUPRC = 0.501
0.876254	0.490637	0.184271	Lipidome	| AUPRC = 0.685
0.605714	0.673016	0.418891	Integrated	| AUPRC = 0.75
0.914062	0.365055	0.22579	Metagenome	| AUPRC = 0.455
0.389535	0.521401	0.429662	TAC	| AUPRC = 0.501
0.932945	0.410783	0.1534	Anthropometry	| AUPRC = 0.558
0.944625	0.42522	0.141367	Metabolome	| AUPRC = 0.687
0.981707	0.370968	0.102915	Clinical	| AUPRC = 0.696
0.924198	0.420983	0.166723	Anthropometry	| AUPRC = 0.558
0.972561	0.389499	0.126096	Clinical	| AUPRC = 0.696
0.977199	0.359712	0.0870572	Metabolome	| AUPRC = 0.687
0.876254	0.492481	0.187262	Lipidome	| AUPRC = 0.685
0.582857	0.703448	0.447366	Integrated	| AUPRC = 0.75
0.81686	0.414454	0.285452	TAC	| AUPRC = 0.501
0.0898437	0.621622	0.582336	Metagenome	| AUPRC = 0.455
0.927114	0.417871	0.163189	Anthropometry	| AUPRC = 0.558
0.939024	0.430769	0.166918	Clinical	| AUPRC = 0.696
0.925081	0.460292	0.162887	Metabolome	| AUPRC = 0.687
0.735786	0.621469	0.322961	Lipidome	| AUPRC = 0.685
0.209302	0.615385	0.522347	TAC	| AUPRC = 0.501
0.29878	0.859649	0.615097	Clinical	| AUPRC = 0.696
0.661585	0.599448	0.359996	Clinical	| AUPRC = 0.696
0.342857	0.869565	0.682576	Integrated	| AUPRC = 0.75
0.976562	0.346741	0.172299	Metagenome	| AUPRC = 0.455
0.508721	0.448718	0.383197	TAC	| AUPRC = 0.501
0.140244	0.92	0.728649	Clinical	| AUPRC = 0.696
0.667683	0.579365	0.348408	Clinical	| AUPRC = 0.696
0.869707	0.491713	0.188367	Metabolome	| AUPRC = 0.687
0.0213415	0.777778	0.842738	Clinical	| AUPRC = 0.696
0.101744	0.7	0.599009	TAC	| AUPRC = 0.501
0.563518	0.643123	0.399358	Metabolome	| AUPRC = 0.687
1	0.337222	0.0329781	Proteome	| AUPRC = 0.76
0.168605	0.644444	0.556174	TAC	| AUPRC = 0.501
0.34	0.881481	0.688976	Integrated	| AUPRC = 0.75
0.462857	0.79803	0.575509	Integrated	| AUPRC = 0.75
0.648438	0.391509	0.31136	Metagenome	| AUPRC = 0.455
0.993711	0.366589	0.0491466	Proteome	| AUPRC = 0.76
0.880466	0.460366	0.22506	Anthropometry	| AUPRC = 0.558
0.937107	0.485342	0.129057	Proteome	| AUPRC = 0.76
0.738372	0.428331	0.314733	TAC	| AUPRC = 0.501
0.785953	0.577396	0.279685	Lipidome	| AUPRC = 0.685
0.409884	0.514599	0.420725	TAC	| AUPRC = 0.501
0.996656	0.337104	0.0466529	Lipidome	| AUPRC = 0.685
0.978659	0.376761	0.108927	Clinical	| AUPRC = 0.696
0.612378	0.604502	0.353537	Metabolome	| AUPRC = 0.687
0.609375	0.395939	0.319404	Metagenome	| AUPRC = 0.455
0.970684	0.39418	0.115081	Metabolome	| AUPRC = 0.687
0.496855	0.79798	0.571437	Proteome	| AUPRC = 0.76
0.35786	0.758865	0.583043	Lipidome	| AUPRC = 0.685
0.179688	0.589744	0.511327	Metagenome	| AUPRC = 0.455
0.955975	0.44904	0.103483	Proteome	| AUPRC = 0.76
0.42	0.821229	0.627794	Integrated	| AUPRC = 0.75
0.989967	0.358354	0.0653721	Lipidome	| AUPRC = 0.685
0.898256	0.402868	0.251149	TAC	| AUPRC = 0.501
0.736156	0.547215	0.256948	Metabolome	| AUPRC = 0.687
0.768293	0.528302	0.282833	Clinical	| AUPRC = 0.696
0.927114	0.415686	0.161281	Anthropometry	| AUPRC = 0.558
0.199219	0.536842	0.491227	Metagenome	| AUPRC = 0.455
0.377926	0.729032	0.568502	Lipidome	| AUPRC = 0.685
0.168605	0.623656	0.553424	TAC	| AUPRC = 0.501
0.965116	0.368889	0.183658	TAC	| AUPRC = 0.501
0.991429	0.390766	0.0570504	Integrated	| AUPRC = 0.75
0.86478	0.55668	0.217106	Proteome	| AUPRC = 0.76
0.971698	0.428571	0.086715	Proteome	| AUPRC = 0.76
0.444816	0.715054	0.526408	Lipidome	| AUPRC = 0.685
0.809365	0.574822	0.269493	Lipidome	| AUPRC = 0.685
0.86478	0.55	0.214229	Proteome	| AUPRC = 0.76
0.596091	0.622449	0.371801	Metabolome	| AUPRC = 0.687
0.878906	0.370675	0.235512	Metagenome	| AUPRC = 0.455
0.859375	0.376068	0.24423	Metagenome	| AUPRC = 0.455
0.651429	0.655172	0.387048	Integrated	| AUPRC = 0.75
0.685535	0.64497	0.373733	Proteome	| AUPRC = 0.76
0.613372	0.437759	0.355629	TAC	| AUPRC = 0.501
0.796875	0.390057	0.273195	Metagenome	| AUPRC = 0.455
0.722561	0.556338	0.313785	Clinical	| AUPRC = 0.696
0.970684	0.389542	0.111594	Metabolome	| AUPRC = 0.687
0.786585	0.510891	0.267372	Clinical	| AUPRC = 0.696
0.284281	0.779817	0.65458	Lipidome	| AUPRC = 0.685
0.661585	0.588076	0.355707	Clinical	| AUPRC = 0.696
0	0	0.783056	TAC	| AUPRC = 0.501
0.668605	0.442308	0.344802	TAC	| AUPRC = 0.501
0.899371	0.531599	0.183343	Proteome	| AUPRC = 0.76
0.957143	0.469188	0.112558	Integrated	| AUPRC = 0.75
0.0898438	0.605263	0.580763	Metagenome	| AUPRC = 0.455
0.498542	0.516616	0.439785	Anthropometry	| AUPRC = 0.558
0.615635	0.605769	0.35282	Metabolome	| AUPRC = 0.687
0.843023	0.413695	0.276143	TAC	| AUPRC = 0.501
0.898256	0.398196	0.24844	TAC	| AUPRC = 0.501
0.954268	0.407022	0.144129	Clinical	| AUPRC = 0.696
0.976589	0.386755	0.0897719	Lipidome	| AUPRC = 0.685
0.478659	0.737089	0.488728	Clinical	| AUPRC = 0.696
0.993485	0.341928	0.0659591	Metabolome	| AUPRC = 0.687
0.142442	0.6125	0.565022	TAC	| AUPRC = 0.501
0.1875	0.564706	0.502504	Metagenome	| AUPRC = 0.455
0.937143	0.488823	0.127007	Integrated	| AUPRC = 0.75
0.835937	0.388385	0.259752	Metagenome	| AUPRC = 0.455
0.320312	0.465909	0.421501	Metagenome	| AUPRC = 0.455
0.534286	0.757085	0.503103	Integrated	| AUPRC = 0.75
0.601562	0.402089	0.324693	Metagenome	| AUPRC = 0.455
0.835366	0.47079	0.233402	Clinical	| AUPRC = 0.696
0.453125	0.42963	0.371482	Metagenome	| AUPRC = 0.455
0.994286	0.379913	0.0508035	Integrated	| AUPRC = 0.75
0.28125	0.486486	0.442497	Metagenome	| AUPRC = 0.455
0.801749	0.468484	0.266345	Anthropometry	| AUPRC = 0.558
0.997143	0.375673	0.0480164	Integrated	| AUPRC = 0.75
0.610465	0.438413	0.356306	TAC	| AUPRC = 0.501
0.0641399	0.733333	0.787071	Anthropometry	| AUPRC = 0.558
0.019544	0.857143	0.8998	Metabolome	| AUPRC = 0.687
0.418605	0.503497	0.41702	TAC	| AUPRC = 0.501
0.214047	0.810127	0.705342	Lipidome	| AUPRC = 0.685
0.361564	0.787234	0.59412	Metabolome	| AUPRC = 0.687
0.797143	0.591102	0.27189	Integrated	| AUPRC = 0.75
0.528571	0.761317	0.508791	Integrated	| AUPRC = 0.75
0.898256	0.40445	0.25168	TAC	| AUPRC = 0.501
0.253049	0.912088	0.65765	Clinical	| AUPRC = 0.696
0.320312	0.458101	0.419097	Metagenome	| AUPRC = 0.455
0.852843	0.499022	0.200432	Lipidome	| AUPRC = 0.685
0.75	0.425743	0.311244	TAC	| AUPRC = 0.501
0.599349	0.611296	0.363764	Metabolome	| AUPRC = 0.687
0.232704	0.936709	0.79588	Proteome	| AUPRC = 0.76
0.93311	0.440758	0.135436	Lipidome	| AUPRC = 0.685
1	0.345766	0.0540608	Anthropometry	| AUPRC = 0.558
0.414634	0.764045	0.526328	Clinical	| AUPRC = 0.696
0.948571	0.481159	0.121901	Integrated	| AUPRC = 0.75
0.451429	0.814433	0.589412	Integrated	| AUPRC = 0.75
0.210702	0.807692	0.705839	Lipidome	| AUPRC = 0.685
0.452769	0.73545	0.516283	Metabolome	| AUPRC = 0.687
0.857143	0.568182	0.226865	Integrated	| AUPRC = 0.75
0.868571	0.556777	0.214974	Integrated	| AUPRC = 0.75
0.772575	0.587786	0.2922	Lipidome	| AUPRC = 0.685
0.965116	0.365639	0.177558	TAC	| AUPRC = 0.501
0.948571	0.479076	0.120484	Integrated	| AUPRC = 0.75
0.973941	0.387808	0.108976	Metabolome	| AUPRC = 0.687
0.959866	0.405941	0.108812	Lipidome	| AUPRC = 0.685
0.44186	0.490323	0.408644	TAC	| AUPRC = 0.501
0.209913	0.692308	0.638737	Anthropometry	| AUPRC = 0.558
0.583062	0.632509	0.383769	Metabolome	| AUPRC = 0.687
0.979933	0.374202	0.0783486	Lipidome	| AUPRC = 0.685
0.973941	0.370968	0.0980795	Metabolome	| AUPRC = 0.687
0.973941	0.377049	0.101394	Metabolome	| AUPRC = 0.687
0.978659	0.374126	0.106193	Clinical	| AUPRC = 0.696
0.622642	0.668919	0.413506	Proteome	| AUPRC = 0.76
0.418605	0.49827	0.416382	TAC	| AUPRC = 0.501
0.150502	0.849057	0.760203	Lipidome	| AUPRC = 0.685
0.761628	0.4219	0.307858	TAC	| AUPRC = 0.501
0.944767	0.378788	0.211079	TAC	| AUPRC = 0.501
0.985423	0.363441	0.078224	Anthropometry	| AUPRC = 0.558
0.4375	0.4375	0.37909	Metagenome	| AUPRC = 0.455
0.774286	0.600887	0.290823	Integrated	| AUPRC = 0.75
1	0.332251	0.0393633	Metabolome	| AUPRC = 0.687
0.850163	0.50289	0.202676	Metabolome	| AUPRC = 0.687
0.9699	0.389785	0.0933629	Lipidome	| AUPRC = 0.685
0.979933	0.376123	0.080366	Lipidome	| AUPRC = 0.685
0.671429	0.640327	0.36989	Integrated	| AUPRC = 0.75
0.849498	0.50497	0.206662	Lipidome	| AUPRC = 0.685
0.97561	0.381406	0.116033	Clinical	| AUPRC = 0.696
0.842767	0.567797	0.234307	Proteome	| AUPRC = 0.76
0.613281	0.397468	0.318259	Metagenome	| AUPRC = 0.455
0.909621	0.447633	0.201124	Anthropometry	| AUPRC = 0.558
0.203125	0.530612	0.488981	Metagenome	| AUPRC = 0.455
0.418605	0.501742	0.416732	TAC	| AUPRC = 0.501
0.809365	0.578947	0.271281	Lipidome	| AUPRC = 0.685
0.677143	0.640541	0.366309	Integrated	| AUPRC = 0.75
0.411429	0.83237	0.633405	Integrated	| AUPRC = 0.75
0.987421	0.396465	0.0648648	Proteome	| AUPRC = 0.76
0.03125	0.8	0.725089	Metagenome	| AUPRC = 0.455
0.594752	0.516456	0.397782	Anthropometry	| AUPRC = 0.558
0.980456	0.349188	0.0808049	Metabolome	| AUPRC = 0.687
0.991429	0.38945	0.056138	Integrated	| AUPRC = 0.75
0.947883	0.422965	0.140184	Metabolome	| AUPRC = 0.687
0.265625	0.49635	0.450449	Metagenome	| AUPRC = 0.455
0.789308	0.583721	0.275037	Proteome	| AUPRC = 0.76
0.410156	0.456522	0.389921	Metagenome	| AUPRC = 0.455
0.702624	0.491837	0.334204	Anthropometry	| AUPRC = 0.558
0.304687	0.461538	0.425939	Metagenome	| AUPRC = 0.455
0.892442	0.414305	0.258191	TAC	| AUPRC = 0.501
0.930818	0.498316	0.146226	Proteome	| AUPRC = 0.76
0.946488	0.423019	0.122022	Lipidome	| AUPRC = 0.685
0.973941	0.389323	0.109944	Metabolome	| AUPRC = 0.687
0.355685	0.580952	0.524299	Anthropometry	| AUPRC = 0.558
0.896321	0.466899	0.159401	Lipidome	| AUPRC = 0.685
0.990566	0.378151	0.0554585	Proteome	| AUPRC = 0.76
0.444767	0.484177	0.405322	TAC	| AUPRC = 0.501
0.536585	0.704	0.458752	Clinical	| AUPRC = 0.696
0.545732	0.688462	0.446733	Clinical	| AUPRC = 0.696
0.457031	0.431734	0.370558	Metagenome	| AUPRC = 0.455
0.398437	0.455357	0.391812	Metagenome	| AUPRC = 0.455
0.383648	0.859155	0.673234	Proteome	| AUPRC = 0.76
0.980469	0.34057	0.158339	Metagenome	| AUPRC = 0.455
0.0912052	0.903226	0.827545	Metabolome	| AUPRC = 0.687
0.439739	0.733696	0.525406	Metabolome	| AUPRC = 0.687
0.585714	0.697279	0.439948	Integrated	| AUPRC = 0.75
0.0754717	0.923077	0.891356	Proteome	| AUPRC = 0.76
0.773585	0.595642	0.290823	Proteome	| AUPRC = 0.76
0.54	0.756	0.497119	Integrated	| AUPRC = 0.75
0.121094	0.553571	0.543363	Metagenome	| AUPRC = 0.455
0.785714	0.590129	0.277666	Integrated	| AUPRC = 0.75
0.809365	0.577566	0.270849	Lipidome	| AUPRC = 0.685
0.517143	0.773504	0.522849	Integrated	| AUPRC = 0.75
0.210938	0.529412	0.482814	Metagenome	| AUPRC = 0.455
0.667638	0.512304	0.362491	Anthropometry	| AUPRC = 0.558
0.801303	0.529032	0.229648	Metabolome	| AUPRC = 0.687
0.691824	0.639535	0.367421	Proteome	| AUPRC = 0.76
0.988571	0.42716	0.0774948	Integrated	| AUPRC = 0.75
1	0.342657	0.0421004	Anthropometry	| AUPRC = 0.558
0.887195	0.454688	0.203419	Clinical	| AUPRC = 0.696
0.883721	0.418157	0.26657	TAC	| AUPRC = 0.501
0.793003	0.481416	0.277807	Anthropometry	| AUPRC = 0.558
0.997085	0.348624	0.0621165	Anthropometry	| AUPRC = 0.558
0.297376	0.62963	0.561502	Anthropometry	| AUPRC = 0.558
0.646341	0.609195	0.369521	Clinical	| AUPRC = 0.696
0.495114	0.716981	0.477699	Metabolome	| AUPRC = 0.687
0.0125786	1	0.922984	Proteome	| AUPRC = 0.76
0.996951	0.35428	0.0809755	Clinical	| AUPRC = 0.696
0.765714	0.623256	0.307957	Integrated	| AUPRC = 0.75
0.501458	0.516517	0.438703	Anthropometry	| AUPRC = 0.558
0.67101	0.570637	0.302987	Metabolome	| AUPRC = 0.687
0.872093	0.418994	0.271843	TAC	| AUPRC = 0.501
0.906355	0.465636	0.156285	Lipidome	| AUPRC = 0.685
0.854227	0.461417	0.235583	Anthropometry	| AUPRC = 0.558
0.590116	0.4375	0.360523	TAC	| AUPRC = 0.501
0.665698	0.442085	0.345054	TAC	| AUPRC = 0.501
0.46875	0.422535	0.36184	Metagenome	| AUPRC = 0.455
0.895349	0.406332	0.2526	TAC	| AUPRC = 0.501
0.434402	0.539855	0.473002	Anthropometry	| AUPRC = 0.558
0.588921	0.517949	0.405609	Anthropometry	| AUPRC = 0.558
0.302857	0.876033	0.710888	Integrated	| AUPRC = 0.75
0.773585	0.597087	0.296391	Proteome	| AUPRC = 0.76
0.0290698	0.714286	0.692932	TAC	| AUPRC = 0.501
0.434402	0.541818	0.473042	Anthropometry	| AUPRC = 0.558
0.536443	0.524217	0.429721	Anthropometry	| AUPRC = 0.558
0.987421	0.422043	0.0790352	Proteome	| AUPRC = 0.76
0.892508	0.47487	0.177054	Metabolome	| AUPRC = 0.687
0.238281	0.521368	0.468633	Metagenome	| AUPRC = 0.455
0.47561	0.746411	0.490957	Clinical	| AUPRC = 0.696
0.988571	0.430348	0.0788947	Integrated	| AUPRC = 0.75
0.933594	0.362671	0.21478	Metagenome	| AUPRC = 0.455
1	0.33758	0.0330672	Proteome	| AUPRC = 0.76
0.6793	0.506522	0.354645	Anthropometry	| AUPRC = 0.558
0.644951	0.596386	0.334119	Metabolome	| AUPRC = 0.687
0.912536	0.443343	0.198359	Anthropometry	| AUPRC = 0.558
0.849498	0.503968	0.206318	Lipidome	| AUPRC = 0.685
0.973941	0.379924	0.102206	Metabolome	| AUPRC = 0.687
0.197674	0.641509	0.536821	TAC	| AUPRC = 0.501
0.927673	0.499154	0.148977	Proteome	| AUPRC = 0.76
0.478659	0.740566	0.489111	Clinical	| AUPRC = 0.696
0.654286	0.654286	0.385741	Integrated	| AUPRC = 0.75
0.147157	0.846154	0.760572	Lipidome	| AUPRC = 0.685
0.972561	0.388078	0.125065	Clinical	| AUPRC = 0.696
0.842566	0.465378	0.245361	Anthropometry	| AUPRC = 0.558
0.937143	0.491018	0.129057	Integrated	| AUPRC = 0.75
0.996855	0.35419	0.0438636	Proteome	| AUPRC = 0.76
0.950581	0.375	0.202721	TAC	| AUPRC = 0.501
0.0962099	0.75	0.761431	Anthropometry	| AUPRC = 0.558
0.495114	0.720379	0.478084	Metabolome	| AUPRC = 0.687
0.828125	0.388278	0.261636	Metagenome	| AUPRC = 0.455
0.64723	0.522353	0.380116	Anthropometry	| AUPRC = 0.558
0.898256	0.400778	0.250483	TAC	| AUPRC = 0.501
0.807818	0.515593	0.218739	Metabolome	| AUPRC = 0.687
0.625714	0.663636	0.403249	Integrated	| AUPRC = 0.75
0.955975	0.451039	0.10433	Proteome	| AUPRC = 0.76
0.996656	0.343714	0.0542287	Lipidome	| AUPRC = 0.685
0.217143	0.926829	0.794141	Integrated	| AUPRC = 0.75
0.946488	0.422388	0.121817	Lipidome	| AUPRC = 0.685
0.899666	0.464594	0.157963	Lipidome	| AUPRC = 0.685
0.994186	0.346154	0.0909945	TAC	| AUPRC = 0.501
0.454286	0.815385	0.589023	Integrated	| AUPRC = 0.75
0.253644	0.635036	0.58786	Anthropometry	| AUPRC = 0.558
0.397143	0.827381	0.638922	Integrated	| AUPRC = 0.75
0.56	0.739623	0.46932	Integrated	| AUPRC = 0.75
0.63522	0.668874	0.406882	Proteome	| AUPRC = 0.76
0.553936	0.520548	0.419036	Anthropometry	| AUPRC = 0.558
0.96	0.455285	0.103058	Integrated	| AUPRC = 0.75
0.543605	0.446301	0.373315	TAC	| AUPRC = 0.501
0.437107	0.832335	0.634013	Proteome	| AUPRC = 0.76
0.444767	0.487261	0.406512	TAC	| AUPRC = 0.501
0.875	0.418637	0.270307	TAC	| AUPRC = 0.501
0.819398	0.556818	0.249233	Lipidome	| AUPRC = 0.685
0.535117	0.704846	0.4708	Lipidome	| AUPRC = 0.685
0.653061	0.522145	0.377231	Anthropometry	| AUPRC = 0.558
0.95283	0.468315	0.116121	Proteome	| AUPRC = 0.76
0.87172	0.457887	0.225479	Anthropometry	| AUPRC = 0.558
0.0283019	1	0.911594	Proteome	| AUPRC = 0.76
0.527687	0.677824	0.436099	Metabolome	| AUPRC = 0.687
0.976744	0.354057	0.143631	TAC	| AUPRC = 0.501
0.822742	0.556561	0.247232	Lipidome	| AUPRC = 0.685
0.954268	0.404916	0.143559	Clinical	| AUPRC = 0.696
0.955975	0.445748	0.102392	Proteome	| AUPRC = 0.76
0.597668	0.515075	0.394793	Anthropometry	| AUPRC = 0.558
0.801829	0.488848	0.252946	Clinical	| AUPRC = 0.696
1	0.348195	0.0712122	Clinical	| AUPRC = 0.696
0.478261	0.70098	0.498225	Lipidome	| AUPRC = 0.685
0.925081	0.456592	0.161391	Metabolome	| AUPRC = 0.687
0.0535117	0.842105	0.830632	Lipidome	| AUPRC = 0.685
0.117143	0.931818	0.861613	Integrated	| AUPRC = 0.75
0.963211	0.398892	0.100966	Lipidome	| AUPRC = 0.685
0.520349	0.443069	0.37966	TAC	| AUPRC = 0.501
0.662791	0.442718	0.345808	TAC	| AUPRC = 0.501
0.996656	0.339795	0.0498735	Lipidome	| AUPRC = 0.685
0.988571	0.411905	0.0678005	Integrated	| AUPRC = 0.75
0.767296	0.61461	0.305571	Proteome	| AUPRC = 0.76
0.997143	0.370095	0.0455394	Integrated	| AUPRC = 0.75
0.383721	0.53012	0.432723	TAC	| AUPRC = 0.501
0.996855	0.353795	0.0438063	Proteome	| AUPRC = 0.76
0.768293	0.527197	0.282593	Clinical	| AUPRC = 0.696
0.898438	0.36566	0.228606	Metagenome	| AUPRC = 0.455
0.993711	0.366165	0.0491096	Proteome	| AUPRC = 0.76
0.984756	0.365798	0.0993763	Clinical	| AUPRC = 0.696
0.965116	0.366042	0.178685	TAC	| AUPRC = 0.501
0.865714	0.562152	0.219019	Integrated	| AUPRC = 0.75
0.997143	0.368922	0.0450461	Integrated	| AUPRC = 0.75
0.714286	0.488048	0.325741	Anthropometry	| AUPRC = 0.558
0.921384	0.508681	0.157242	Proteome	| AUPRC = 0.76
0.206997	0.68932	0.641597	Anthropometry	| AUPRC = 0.558
0.483965	0.520376	0.44498	Anthropometry	| AUPRC = 0.558
0.234375	0.540541	0.47318	Metagenome	| AUPRC = 0.455
0.881098	0.456556	0.20722	Clinical	| AUPRC = 0.696
0.807818	0.513458	0.218006	Metabolome	| AUPRC = 0.687
0.996855	0.352614	0.043563	Proteome	| AUPRC = 0.76
0.896226	0.534709	0.187178	Proteome	| AUPRC = 0.76
0.830189	0.58022	0.248823	Proteome	| AUPRC = 0.76
0.981707	0.374854	0.10618	Clinical	| AUPRC = 0.696
0.67101	0.572222	0.303271	Metabolome	| AUPRC = 0.687
0.628906	0.391727	0.31415	Metagenome	| AUPRC = 0.455
0.518293	0.714286	0.47113	Clinical	| AUPRC = 0.696
0.738372	0.430508	0.31514	TAC	| AUPRC = 0.501
0.518395	0.701357	0.478776	Lipidome	| AUPRC = 0.685
0.0390625	0.666667	0.692771	Metagenome	| AUPRC = 0.455
0.941406	0.354412	0.203147	Metagenome	| AUPRC = 0.455
0.575581	0.44	0.364228	TAC	| AUPRC = 0.501
0.265244	0.896907	0.645504	Clinical	| AUPRC = 0.696
1	0.343096	0.0600775	Clinical	| AUPRC = 0.696
0.991429	0.39977	0.0618134	Integrated	| AUPRC = 0.75
0.934853	0.438168	0.1491	Metabolome	| AUPRC = 0.687
0.96793	0.373453	0.0969356	Anthropometry	| AUPRC = 0.558
0.445122	0.756477	0.505408	Clinical	| AUPRC = 0.696
0.947522	0.395377	0.13135	Anthropometry	| AUPRC = 0.558
0.555233	0.447307	0.371933	TAC	| AUPRC = 0.501
0.43314	0.488525	0.411163	TAC	| AUPRC = 0.501
0.744186	0.428811	0.314044	TAC	| AUPRC = 0.501
0.908537	0.439528	0.186773	Clinical	| AUPRC = 0.696
0.65798	0.588921	0.3254	Metabolome	| AUPRC = 0.687
0.798742	0.579909	0.266788	Proteome	| AUPRC = 0.76
0.457726	0.535836	0.463201	Anthropometry	| AUPRC = 0.558
0.768571	0.609977	0.300351	Integrated	| AUPRC = 0.75
0.414062	0.458874	0.38962	Metagenome	| AUPRC = 0.455
0.928339	0.444618	0.155073	Metabolome	| AUPRC = 0.687
0.9699	0.392422	0.0953087	Lipidome	| AUPRC = 0.685
0.382857	0.82716	0.642268	Integrated	| AUPRC = 0.75
0.919732	0.444984	0.140892	Lipidome	| AUPRC = 0.685
0.996855	0.363532	0.0472976	Proteome	| AUPRC = 0.76
0.996743	0.33887	0.0610282	Metabolome	| AUPRC = 0.687
0.987421	0.407792	0.0709577	Proteome	| AUPRC = 0.76
0.693878	0.5	0.343193	Anthropometry	| AUPRC = 0.558
0.921875	0.364198	0.223292	Metagenome	| AUPRC = 0.455
0.9699	0.394558	0.0966765	Lipidome	| AUPRC = 0.685
0.865714	0.564246	0.219527	Integrated	| AUPRC = 0.75
0.255814	0.590604	0.487182	TAC	| AUPRC = 0.501
0.74	0.627119	0.321911	Integrated	| AUPRC = 0.75
0.885993	0.483126	0.181837	Metabolome	| AUPRC = 0.687
0.933962	0.486088	0.131018	Proteome	| AUPRC = 0.76
0.577259	0.522427	0.410898	Anthropometry	| AUPRC = 0.558
0.755814	0.422764	0.309898	TAC	| AUPRC = 0.501
0.85342	0.496212	0.195309	Metabolome	| AUPRC = 0.687
0.859756	0.466887	0.220486	Clinical	| AUPRC = 0.696
0.46	0.800995	0.578365	Integrated	| AUPRC = 0.75
0.973941	0.361985	0.0898209	Metabolome	| AUPRC = 0.687
0.917143	0.521951	0.16577	Integrated	| AUPRC = 0.75
0.970684	0.402159	0.119652	Metabolome	| AUPRC = 0.687
0.882812	0.369885	0.234428	Metagenome	| AUPRC = 0.455
0.981132	0.42623	0.0823755	Proteome	| AUPRC = 0.76
0.417969	0.451477	0.385417	Metagenome	| AUPRC = 0.455
0.996656	0.332219	0.0431621	Lipidome	| AUPRC = 0.685
0.306122	0.614035	0.555901	Anthropometry	| AUPRC = 0.558
0.22	0.927711	0.791794	Integrated	| AUPRC = 0.75
0.941368	0.431343	0.14461	Metabolome	| AUPRC = 0.687
0.908795	0.466555	0.169992	Metabolome	| AUPRC = 0.687
0.0488599	0.9375	0.863246	Metabolome	| AUPRC = 0.687
0.348534	0.798507	0.614322	Metabolome	| AUPRC = 0.687
0.974843	0.42641	0.0835333	Proteome	| AUPRC = 0.76
0.725714	0.641414	0.336537	Integrated	| AUPRC = 0.75
1	0.351053	0.0358394	Integrated	| AUPRC = 0.75
0.892442	0.408788	0.253823	TAC	| AUPRC = 0.501
0.993311	0.355689	0.0636075	Lipidome	| AUPRC = 0.685
0.925081	0.44795	0.156374	Metabolome	| AUPRC = 0.687
0.797143	0.587368	0.269139	Integrated	| AUPRC = 0.75
1	0.35	0.0347841	Integrated	| AUPRC = 0.75
0.0349854	0.705882	0.80692	Anthropometry	| AUPRC = 0.558
0.928339	0.441176	0.153643	Metabolome	| AUPRC = 0.687
0.895349	0.404199	0.252125	TAC	| AUPRC = 0.501
0.65625	0.391608	0.310162	Metagenome	| AUPRC = 0.455
0.42671	0.731844	0.527925	Metabolome	| AUPRC = 0.687
0.996951	0.353896	0.078967	Clinical	| AUPRC = 0.696
0.32899	0.808	0.639055	Metabolome	| AUPRC = 0.687
1	0.345627	0.0675962	Clinical	| AUPRC = 0.696
0.518293	0.708333	0.468899	Clinical	| AUPRC = 0.696
0.41195	0.839744	0.646991	Proteome	| AUPRC = 0.76
0.172638	0.883333	0.770354	Metabolome	| AUPRC = 0.687
0.58194	0.661597	0.427496	Lipidome	| AUPRC = 0.685
0.535156	0.406528	0.343561	Metagenome	| AUPRC = 0.455
0.997143	0.362786	0.0429505	Integrated	| AUPRC = 0.75
0.997143	0.372465	0.0468636	Integrated	| AUPRC = 0.75
0.271137	0.632653	0.583363	Anthropometry	| AUPRC = 0.558
0.416938	0.727273	0.531143	Metabolome	| AUPRC = 0.687
0.994286	0.380328	0.0511323	Integrated	| AUPRC = 0.75
0.319767	0.582011	0.459595	TAC	| AUPRC = 0.501
0.970684	0.389034	0.111408	Metabolome	| AUPRC = 0.687
0.446541	0.835294	0.630867	Proteome	| AUPRC = 0.76
0.628571	0.658683	0.400608	Integrated	| AUPRC = 0.75
0.855346	0.559671	0.223722	Proteome	| AUPRC = 0.76
0.912536	0.442716	0.198345	Anthropometry	| AUPRC = 0.558
0.925081	0.457327	0.162013	Metabolome	| AUPRC = 0.687
0.560976	0.678967	0.435474	Clinical	| AUPRC = 0.696
0.772575	0.598446	0.298083	Lipidome	| AUPRC = 0.685
0.996855	0.362286	0.0468677	Proteome	| AUPRC = 0.76
0.670732	0.575916	0.34528	Clinical	| AUPRC = 0.696
0.842857	0.583004	0.24393	Integrated	| AUPRC = 0.75
0.946488	0.412536	0.115882	Lipidome	| AUPRC = 0.685
0.802857	0.585417	0.266171	Integrated	| AUPRC = 0.75
0.968023	0.363934	0.170957	TAC	| AUPRC = 0.501
0.685976	0.568182	0.33489	Clinical	| AUPRC = 0.696
0.380503	0.858156	0.673776	Proteome	| AUPRC = 0.76
0.547231	0.651163	0.409554	Metabolome	| AUPRC = 0.687
0.0639535	0.666667	0.633053	TAC	| AUPRC = 0.501
0.988571	0.41838	0.0719535	Integrated	| AUPRC = 0.75
0.987421	0.420348	0.0787034	Proteome	| AUPRC = 0.76
0.179153	0.887097	0.767324	Metabolome	| AUPRC = 0.687
0.902344	0.36378	0.227282	Metagenome	| AUPRC = 0.455
0.140625	0.5625	0.525912	Metagenome	| AUPRC = 0.455
0.63522	0.671096	0.408523	Proteome	| AUPRC = 0.76
0.596091	0.618243	0.36921	Metabolome	| AUPRC = 0.687
0.223837	0.616	0.515433	TAC	| AUPRC = 0.501
0.5	0.728889	0.478539	Clinical	| AUPRC = 0.696
0.950581	0.378035	0.206669	TAC	| AUPRC = 0.501
0.497093	0.462162	0.388302	TAC	| AUPRC = 0.501
0.109756	0.947368	0.769374	Clinical	| AUPRC = 0.696
0.991429	0.386845	0.0549803	Integrated	| AUPRC = 0.75
0.685714	0.641711	0.358333	Integrated	| AUPRC = 0.75
0.65407	0.440313	0.346573	TAC	| AUPRC = 0.501
0.474916	0.70297	0.499736	Lipidome	| AUPRC = 0.685
0.355049	0.789855	0.603122	Metabolome	| AUPRC = 0.687
0.946488	0.420505	0.121069	Lipidome	| AUPRC = 0.685
0.73913	0.615599	0.320477	Lipidome	| AUPRC = 0.685
0.892442	0.40988	0.254373	TAC	| AUPRC = 0.501
0.574286	0.717857	0.452659	Integrated	| AUPRC = 0.75
0.494286	0.772321	0.53529	Integrated	| AUPRC = 0.75
0.602007	0.654545	0.413967	Lipidome	| AUPRC = 0.685
0.946541	0.475513	0.121986	Proteome	| AUPRC = 0.76
0.716463	0.559524	0.321121	Clinical	| AUPRC = 0.696
0.377358	0.869565	0.679261	Proteome	| AUPRC = 0.76
0.226415	0.935065	0.798778	Proteome	| AUPRC = 0.76
0.361564	0.760274	0.580844	Metabolome	| AUPRC = 0.687
0.367188	0.449761	0.401658	Metagenome	| AUPRC = 0.455
0.993902	0.358636	0.0873654	Clinical	| AUPRC = 0.696
0.915309	0.464463	0.167998	Metabolome	| AUPRC = 0.687
0.484756	0.736111	0.485861	Clinical	| AUPRC = 0.696
0.699708	0.493827	0.337308	Anthropometry	| AUPRC = 0.558
0.342857	0.882353	0.687851	Integrated	| AUPRC = 0.75
0.0912052	0.933333	0.835259	Metabolome	| AUPRC = 0.687
0.807927	0.487132	0.250385	Clinical	| AUPRC = 0.696
0.977199	0.353357	0.0835354	Metabolome	| AUPRC = 0.687
0.949219	0.34964	0.196641	Metagenome	| AUPRC = 0.455
0.676101	0.649547	0.376242	Proteome	| AUPRC = 0.76
0.419825	0.549618	0.482137	Anthropometry	| AUPRC = 0.558
0.540717	0.669355	0.425887	Metabolome	| AUPRC = 0.687
0.6	0.686275	0.426119	Integrated	| AUPRC = 0.75
0.409884	0.509025	0.418966	TAC	| AUPRC = 0.501
0.925081	0.459547	0.16227	Metabolome	| AUPRC = 0.687
0.92	0.517685	0.160598	Integrated	| AUPRC = 0.75
0.833819	0.468852	0.250531	Anthropometry	| AUPRC = 0.558
0.970684	0.395225	0.115636	Metabolome	| AUPRC = 0.687
0.41195	0.823899	0.642079	Proteome	| AUPRC = 0.76
0.409884	0.501779	0.418297	TAC	| AUPRC = 0.501
0.0273437	0.875	0.731261	Metagenome	| AUPRC = 0.455
0.394137	0.724551	0.546605	Metabolome	| AUPRC = 0.687
0.772575	0.59383	0.295955	Lipidome	| AUPRC = 0.685
0.186047	0.64	0.542719	TAC	| AUPRC = 0.501
0.993485	0.339644	0.0636086	Metabolome	| AUPRC = 0.687
0.987421	0.40051	0.0664932	Proteome	| AUPRC = 0.76
0.990854	0.36435	0.0950244	Clinical	| AUPRC = 0.696
0.615854	0.629283	0.392125	Clinical	| AUPRC = 0.696
0.641509	0.660194	0.400996	Proteome	| AUPRC = 0.76
0.946488	0.430091	0.125111	Lipidome	| AUPRC = 0.685
0.773585	0.591346	0.288981	Proteome	| AUPRC = 0.76
0.22956	0.935897	0.796828	Proteome	| AUPRC = 0.76
0.211429	0.925	0.79588	Integrated	| AUPRC = 0.75
0.325581	0.574359	0.457386	TAC	| AUPRC = 0.501
0.652439	0.59944	0.362409	Clinical	| AUPRC = 0.696
0.988571	0.414371	0.0691329	Integrated	| AUPRC = 0.75
0.96	0.46281	0.107228	Integrated	| AUPRC = 0.75
0.886288	0.485348	0.176574	Lipidome	| AUPRC = 0.685
0.594752	0.513854	0.395653	Anthropometry	| AUPRC = 0.558
0.719064	0.632353	0.338323	Lipidome	| AUPRC = 0.685
0.462209	0.463557	0.394917	TAC	| AUPRC = 0.501
0.172956	0.932203	0.834233	Proteome	| AUPRC = 0.76
0.375	0.5375	0.436136	TAC	| AUPRC = 0.501
0.67101	0.569061	0.302146	Metabolome	| AUPRC = 0.687
0.355469	0.459596	0.407989	Metagenome	| AUPRC = 0.455
0.915094	0.515957	0.165944	Proteome	| AUPRC = 0.76
0.0880503	0.933333	0.883829	Proteome	| AUPRC = 0.76
0.985423	0.36305	0.0778745	Anthropometry	| AUPRC = 0.558
0.974843	0.424658	0.0827168	Proteome	| AUPRC = 0.76
0.0314286	1	0.9093	Integrated	| AUPRC = 0.75
0.562682	0.523035	0.416512	Anthropometry	| AUPRC = 0.558
0.914286	0.526316	0.172735	Integrated	| AUPRC = 0.75
0.42378	0.767956	0.522641	Clinical	| AUPRC = 0.696
0.0267559	0.888889	0.856552	Lipidome	| AUPRC = 0.685
0.656977	0.440546	0.346272	TAC	| AUPRC = 0.501
0.862805	0.465461	0.218919	Clinical	| AUPRC = 0.696
0.354651	0.537445	0.440888	TAC	| AUPRC = 0.501
0.77044	0.615578	0.30436	Proteome	| AUPRC = 0.76
0.670554	0.511111	0.361216	Anthropometry	| AUPRC = 0.558
1	0.344538	0.0647746	Clinical	| AUPRC = 0.696
0.66	0.648876	0.376241	Integrated	| AUPRC = 0.75
0.664495	0.589595	0.318907	Metabolome	| AUPRC = 0.687
0.927114	0.420079	0.165913	Anthropometry	| AUPRC = 0.558
0.786585	0.511905	0.267653	Clinical	| AUPRC = 0.696
0.641399	0.52506	0.381721	Anthropometry	| AUPRC = 0.558
0.359756	0.813793	0.56982	Clinical	| AUPRC = 0.696
0.927114	0.41623	0.161924	Anthropometry	| AUPRC = 0.558
0.57622	0.663158	0.423427	Clinical	| AUPRC = 0.696
0.322674	0.57513	0.458496	TAC	| AUPRC = 0.501
0.985423	0.361884	0.0766982	Anthropometry	| AUPRC = 0.558
0.651466	0.593472	0.331041	Metabolome	| AUPRC = 0.687
0.792642	0.575243	0.275092	Lipidome	| AUPRC = 0.685
0.835366	0.471601	0.234637	Clinical	| AUPRC = 0.696
0.890244	0.452713	0.199212	Clinical	| AUPRC = 0.696
0.930029	0.413212	0.157317	Anthropometry	| AUPRC = 0.558
0.997143	0.376078	0.048257	Integrated	| AUPRC = 0.75
0.348534	0.804511	0.617662	Metabolome	| AUPRC = 0.687
0.625	0.392157	0.314539	Metagenome	| AUPRC = 0.455
0.971698	0.429167	0.0868573	Proteome	| AUPRC = 0.76
0.20122	0.90411	0.684597	Clinical	| AUPRC = 0.696
0.575472	0.75	0.477812	Proteome	| AUPRC = 0.76
0.92	0.52188	0.16519	Integrated	| AUPRC = 0.75
0.872964	0.489945	0.187302	Metabolome	| AUPRC = 0.687
0.60061	0.656667	0.408845	Clinical	| AUPRC = 0.696
0.96	0.46473	0.108577	Integrated	| AUPRC = 0.75
0.605469	0.399485	0.322657	Metagenome	| AUPRC = 0.455
0.973941	0.380892	0.103728	Metabolome	| AUPRC = 0.687
0.276873	0.841584	0.691729	Metabolome	| AUPRC = 0.687
0.0728863	0.735294	0.780185	Anthropometry	| AUPRC = 0.558
0.365854	0.8	0.564241	Clinical	| AUPRC = 0.696
0.802857	0.586639	0.266788	Integrated	| AUPRC = 0.75
0.944606	0.398034	0.134451	Anthropometry	| AUPRC = 0.558
0.855469	0.380208	0.248716	Metagenome	| AUPRC = 0.455
0.332362	0.587629	0.539509	Anthropometry	| AUPRC = 0.558
0.981707	0.372685	0.104169	Clinical	| AUPRC = 0.696
0.16388	0.859649	0.747024	Lipidome	| AUPRC = 0.685
0.402516	0.847682	0.657258	Proteome	| AUPRC = 0.76
0.0342857	0.923077	0.907031	Integrated	| AUPRC = 0.75
0.987421	0.415894	0.0756645	Proteome	| AUPRC = 0.76
0.0471698	0.882353	0.903907	Proteome	| AUPRC = 0.76
0.152439	0.892857	0.724521	Clinical	| AUPRC = 0.696
0.551829	0.683019	0.440641	Clinical	| AUPRC = 0.696
0.953125	0.34907	0.190897	Metagenome	| AUPRC = 0.455
0.936047	0.385167	0.221101	TAC	| AUPRC = 0.501
0.842767	0.57265	0.235965	Proteome	| AUPRC = 0.76
1	0.344032	0.0499537	Anthropometry	| AUPRC = 0.558
0.0121951	0.666667	0.848246	Clinical	| AUPRC = 0.696
0.965409	0.442363	0.0943496	Proteome	| AUPRC = 0.76
0.466472	0.531561	0.459079	Anthropometry	| AUPRC = 0.558
0.955975	0.451709	0.104612	Proteome	| AUPRC = 0.76
0.399417	0.548	0.494029	Anthropometry	| AUPRC = 0.558
0.462264	0.821229	0.615725	Proteome	| AUPRC = 0.76
0.939024	0.430168	0.164837	Clinical	| AUPRC = 0.696
0.715116	0.427083	0.32053	TAC	| AUPRC = 0.501
0.671512	0.443378	0.344599	TAC	| AUPRC = 0.501
0.897959	0.453608	0.212869	Anthropometry	| AUPRC = 0.558
0.296875	0.475	0.42985	Metagenome	| AUPRC = 0.455
0.96793	0.373034	0.0968204	Anthropometry	| AUPRC = 0.558
0.990566	0.385557	0.0605606	Proteome	| AUPRC = 0.76
0.644654	0.66129	0.400308	Proteome	| AUPRC = 0.76
0.368902	0.801325	0.56294	Clinical	| AUPRC = 0.696
0.548105	0.520776	0.422485	Anthropometry	| AUPRC = 0.558
0.320755	0.894737	0.718704	Proteome	| AUPRC = 0.76
0.946488	0.418021	0.120543	Lipidome	| AUPRC = 0.685
0.950437	0.394673	0.128476	Anthropometry	| AUPRC = 0.558
0.973244	0.39008	0.0923311	Lipidome	| AUPRC = 0.685
0.238281	0.495935	0.464456	Metagenome	| AUPRC = 0.455
0.386719	0.456221	0.395658	Metagenome	| AUPRC = 0.455
0.213836	0.944444	0.805744	Proteome	| AUPRC = 0.76
0.531447	0.775229	0.535165	Proteome	| AUPRC = 0.76
0.555184	0.694561	0.453328	Lipidome	| AUPRC = 0.685
0.156352	0.888889	0.784463	Metabolome	| AUPRC = 0.687
0.869707	0.489908	0.187847	Metabolome	| AUPRC = 0.687
0.926421	0.442492	0.136503	Lipidome	| AUPRC = 0.685
0.920732	0.438953	0.180245	Clinical	| AUPRC = 0.696
0.915309	0.462171	0.16669	Metabolome	| AUPRC = 0.687
0.121094	0.563636	0.546354	Metagenome	| AUPRC = 0.455
0.859756	0.468439	0.221522	Clinical	| AUPRC = 0.696
0.931429	0.504644	0.146226	Integrated	| AUPRC = 0.75
0.895349	0.405263	0.252457	TAC	| AUPRC = 0.501
0.6793	0.504329	0.353842	Anthropometry	| AUPRC = 0.558
0.970684	0.398929	0.118414	Metabolome	| AUPRC = 0.687
0.934286	0.499237	0.136781	Integrated	| AUPRC = 0.75
0.874286	0.554348	0.212149	Integrated	| AUPRC = 0.75
0.909621	0.448921	0.202304	Anthropometry	| AUPRC = 0.558
0.6875	0.380952	0.296288	Metagenome	| AUPRC = 0.455
0.505814	0.449612	0.383669	TAC	| AUPRC = 0.501
0.92	0.516854	0.160127	Integrated	| AUPRC = 0.75
0.960912	0.411437	0.129355	Metabolome	| AUPRC = 0.687
0.148438	0.567164	0.523182	Metagenome	| AUPRC = 0.455
0.970845	0.373737	0.0963247	Anthropometry	| AUPRC = 0.558
0.122642	0.95122	0.866653	Proteome	| AUPRC = 0.76
0.638436	0.593939	0.334635	Metabolome	| AUPRC = 0.687
0.859756	0.47	0.223523	Clinical	| AUPRC = 0.696
0.912536	0.43232	0.186469	Anthropometry	| AUPRC = 0.558
0.382857	0.832298	0.644949	Integrated	| AUPRC = 0.75
0.397993	0.721212	0.555209	Lipidome	| AUPRC = 0.685
1	0.330022	0	Clinical	| AUPRC = 0.696
0.382812	0.460094	0.397948	Metagenome	| AUPRC = 0.455
0.378906	0.457547	0.398262	Metagenome	| AUPRC = 0.455
0.908571	0.535354	0.179269	Integrated	| AUPRC = 0.75
0.786585	0.512922	0.267846	Clinical	| AUPRC = 0.696
0.0228571	1	0.912677	Integrated	| AUPRC = 0.75
0.986622	0.361963	0.0684216	Lipidome	| AUPRC = 0.685
0.997143	0.356122	0.0392441	Integrated	| AUPRC = 0.75
0.988571	0.404678	0.0644696	Integrated	| AUPRC = 0.75
0.991279	0.347251	0.101965	TAC	| AUPRC = 0.501
0.488599	0.728155	0.48659	Metabolome	| AUPRC = 0.687
0.677326	0.442125	0.341213	TAC	| AUPRC = 0.501
0.898256	0.39871	0.248464	TAC	| AUPRC = 0.501
0.738994	0.649171	0.340091	Proteome	| AUPRC = 0.76
0.876221	0.486438	0.185841	Metabolome	| AUPRC = 0.687
0.557143	0.741445	0.473438	Integrated	| AUPRC = 0.75
0.988372	0.351967	0.121364	TAC	| AUPRC = 0.501
0.883721	0.41931	0.2667	TAC	| AUPRC = 0.501
0.972561	0.386667	0.121354	Clinical	| AUPRC = 0.696
0.0771429	0.9	0.884737	Integrated	| AUPRC = 0.75
0.222857	0.928571	0.790458	Integrated	| AUPRC = 0.75
0.628571	0.662651	0.401114	Integrated	| AUPRC = 0.75
0.77592	0.584383	0.28738	Lipidome	| AUPRC = 0.685
0.102041	0.744681	0.750373	Anthropometry	| AUPRC = 0.558
0.523437	0.41358	0.348493	Metagenome	| AUPRC = 0.455
0.173913	0.83871	0.73636	Lipidome	| AUPRC = 0.685
0.0786164	0.925926	0.890596	Proteome	| AUPRC = 0.76
0.764151	0.624679	0.315305	Proteome	| AUPRC = 0.76
0.890244	0.453416	0.200125	Clinical	| AUPRC = 0.696
0.932927	0.435277	0.173235	Clinical	| AUPRC = 0.696
0.0468227	0.875	0.837795	Lipidome	| AUPRC = 0.685
0.840116	0.41523	0.278458	TAC	| AUPRC = 0.501
0.968023	0.361957	0.164381	TAC	| AUPRC = 0.501
0.439739	0.737705	0.526848	Metabolome	| AUPRC = 0.687
0.774286	0.599558	0.290227	Integrated	| AUPRC = 0.75
0.204268	0.905405	0.681883	Clinical	| AUPRC = 0.696
0.5	0.412903	0.351945	Metagenome	| AUPRC = 0.455
0.944606	0.397546	0.134234	Anthropometry	| AUPRC = 0.558
0.950437	0.394196	0.127623	Anthropometry	| AUPRC = 0.558
0.419825	0.547529	0.482037	Anthropometry	| AUPRC = 0.558
0.577143	0.718861	0.451735	Integrated	| AUPRC = 0.75
0.991429	0.394318	0.0600341	Integrated	| AUPRC = 0.75
0.650943	0.655063	0.395938	Proteome	| AUPRC = 0.76
0.90566	0.529412	0.180494	Proteome	| AUPRC = 0.76
0.968023	0.36039	0.16223	TAC	| AUPRC = 0.501
0.955975	0.455772	0.107228	Proteome	| AUPRC = 0.76
0.795597	0.580275	0.267754	Proteome	| AUPRC = 0.76
0.625407	0.592593	0.340263	Metabolome	| AUPRC = 0.687
0.909699	0.451078	0.14753	Lipidome	| AUPRC = 0.685
0.793003	0.475524	0.276021	Anthropometry	| AUPRC = 0.558
1	0.342672	0.0382883	Proteome	| AUPRC = 0.76
0.784257	0.482079	0.282411	Anthropometry	| AUPRC = 0.558
0.671429	0.638587	0.368879	Integrated	| AUPRC = 0.75
0.0436047	0.652174	0.658258	TAC	| AUPRC = 0.501
0.383721	0.528	0.432259	TAC	| AUPRC = 0.501
0.28125	0.483221	0.441954	Metagenome	| AUPRC = 0.455
0.0401338	0.857143	0.844268	Lipidome	| AUPRC = 0.685
0.93586	0.406844	0.147193	Anthropometry	| AUPRC = 0.558
0.311321	0.908257	0.740135	Proteome	| AUPRC = 0.76
0.123746	0.822222	0.771962	Lipidome	| AUPRC = 0.685
0.662207	0.655629	0.385359	Lipidome	| AUPRC = 0.685
0.85061	0.469697	0.228276	Clinical	| AUPRC = 0.696
0.934853	0.43951	0.149797	Metabolome	| AUPRC = 0.687
0.971698	0.430962	0.0875002	Proteome	| AUPRC = 0.76
0.986971	0.347876	0.0785257	Metabolome	| AUPRC = 0.687
0.683594	0.382096	0.29772	Metagenome	| AUPRC = 0.455
0.761719	0.391566	0.280714	Metagenome	| AUPRC = 0.455
0.0813953	0.651163	0.615064	TAC	| AUPRC = 0.501
0.808176	0.578829	0.258816	Proteome	| AUPRC = 0.76
0.646341	0.614493	0.371246	Clinical	| AUPRC = 0.696
0.177143	0.925373	0.820613	Integrated	| AUPRC = 0.75
0.972656	0.349719	0.178506	Metagenome	| AUPRC = 0.455
0.594512	0.654362	0.412088	Clinical	| AUPRC = 0.696
0.314024	0.844262	0.602445	Clinical	| AUPRC = 0.696
0.352201	0.88189	0.697604	Proteome	| AUPRC = 0.76
0.937143	0.488095	0.126197	Integrated	| AUPRC = 0.75
0.234286	0.931818	0.785104	Integrated	| AUPRC = 0.75
0.886288	0.481818	0.173454	Lipidome	| AUPRC = 0.685
0.308594	0.459302	0.425391	Metagenome	| AUPRC = 0.455
0.454268	0.760204	0.50332	Clinical	| AUPRC = 0.696
0.990566	0.382282	0.0580788	Proteome	| AUPRC = 0.76
0.568562	0.677291	0.443604	Lipidome	| AUPRC = 0.685
0.247492	0.795699	0.680118	Lipidome	| AUPRC = 0.685
0.972561	0.387606	0.123303	Clinical	| AUPRC = 0.696
0.931596	0.441358	0.153303	Metabolome	| AUPRC = 0.687
0.946488	0.426848	0.124118	Lipidome	| AUPRC = 0.685
0.55814	0.445476	0.36999	TAC	| AUPRC = 0.501
0.884146	0.457413	0.207187	Clinical	| AUPRC = 0.696
0.773585	0.601467	0.299007	Proteome	| AUPRC = 0.76
1	0.346815	0.0558057	Anthropometry	| AUPRC = 0.558
0.994169	0.35447	0.0685275	Anthropometry	| AUPRC = 0.558
0.511628	0.44898	0.382535	TAC	| AUPRC = 0.501
0.768571	0.614155	0.304123	Integrated	| AUPRC = 0.75
0.490566	0.804124	0.583642	Proteome	| AUPRC = 0.76
0.753906	0.390688	0.281993	Metagenome	| AUPRC = 0.455
0.959302	0.372041	0.19108	TAC	| AUPRC = 0.501
0.133721	0.666667	0.577957	TAC	| AUPRC = 0.501
0.985423	0.364224	0.079017	Anthropometry	| AUPRC = 0.558
0.139535	0.631579	0.570044	TAC	| AUPRC = 0.501
0.0379009	0.684211	0.803668	Anthropometry	| AUPRC = 0.558
0.987421	0.403599	0.0678031	Proteome	| AUPRC = 0.76
0.603774	0.690647	0.430309	Proteome	| AUPRC = 0.76
0.383721	0.52381	0.431968	TAC	| AUPRC = 0.501
0.302932	0.801724	0.659965	Metabolome	| AUPRC = 0.687
0.5	0.795	0.564927	Proteome	| AUPRC = 0.76
0.765625	0.390438	0.279145	Metagenome	| AUPRC = 0.455
0.477987	0.812834	0.595809	Proteome	| AUPRC = 0.76
0.91195	0.519713	0.17305	Proteome	| AUPRC = 0.76
0.777439	0.513078	0.27192	Clinical	| AUPRC = 0.696
0.802326	0.41629	0.29182	TAC	| AUPRC = 0.501
0.970684	0.402703	0.120562	Metabolome	| AUPRC = 0.687
0.419825	0.541353	0.480442	Anthropometry	| AUPRC = 0.558
0.426829	0.765027	0.521235	Clinical	| AUPRC = 0.696
0.927114	0.421192	0.166119	Anthropometry	| AUPRC = 0.558
0.768571	0.618391	0.30436	Integrated	| AUPRC = 0.75
0.885714	0.542907	0.193075	Integrated	| AUPRC = 0.75
0.220126	0.933333	0.802587	Proteome	| AUPRC = 0.76
0.987421	0.395965	0.0647447	Proteome	| AUPRC = 0.76
0.409884	0.507194	0.418895	TAC	| AUPRC = 0.501
0.923077	0.4416	0.136613	Lipidome	| AUPRC = 0.685
0.836735	0.468954	0.249537	Anthropometry	| AUPRC = 0.558
0.523256	0.440098	0.377639	TAC	| AUPRC = 0.501
0.640625	0.392344	0.312834	Metagenome	| AUPRC = 0.455
0.621951	0.631579	0.391187	Clinical	| AUPRC = 0.696
0.482857	0.778802	0.543621	Integrated	| AUPRC = 0.75
0.478134	0.525641	0.451052	Anthropometry	| AUPRC = 0.558
0.968553	0.439372	0.0931083	Proteome	| AUPRC = 0.76
0.432927	0.767568	0.520249	Clinical	| AUPRC = 0.696
0.970684	0.394702	0.115513	Metabolome	| AUPRC = 0.687
0.982857	0.432161	0.0813815	Integrated	| AUPRC = 0.75
0.535156	0.417683	0.347686	Metagenome	| AUPRC = 0.455
0.971429	0.447958	0.0931943	Integrated	| AUPRC = 0.75
0.977199	0.353774	0.0836933	Metabolome	| AUPRC = 0.687
0.0171429	1	0.919621	Integrated	| AUPRC = 0.75
0.970684	0.398396	0.118148	Metabolome	| AUPRC = 0.687
0.970684	0.390564	0.112021	Metabolome	| AUPRC = 0.687
0.905488	0.440653	0.187351	Clinical	| AUPRC = 0.696
0.939024	0.422497	0.158369	Clinical	| AUPRC = 0.696
0.386719	0.460465	0.396652	Metagenome	| AUPRC = 0.455
0.997085	0.349693	0.0647164	Anthropometry	| AUPRC = 0.558
0.932945	0.407125	0.149312	Anthropometry	| AUPRC = 0.558
0.0618893	0.95	0.853156	Metabolome	| AUPRC = 0.687
0.973941	0.367322	0.0942065	Metabolome	| AUPRC = 0.687
0.523438	0.412308	0.348347	Metagenome	| AUPRC = 0.455
0.218659	0.688073	0.630421	Anthropometry	| AUPRC = 0.558
0.991429	0.390326	0.0568107	Integrated	| AUPRC = 0.75
0.939024	0.426003	0.161664	Clinical	| AUPRC = 0.696
0.960366	0.400763	0.139053	Clinical	| AUPRC = 0.696
0.600629	0.707407	0.44819	Proteome	| AUPRC = 0.76
0.915452	0.420348	0.170062	Anthropometry	| AUPRC = 0.558
0.79878	0.492481	0.255514	Clinical	| AUPRC = 0.696
0.934853	0.440184	0.151399	Metabolome	| AUPRC = 0.687
0.674286	0.639566	0.367422	Integrated	| AUPRC = 0.75
0.906355	0.46167	0.153685	Lipidome	| AUPRC = 0.685
1	0.336254	0.0565895	Metabolome	| AUPRC = 0.687
0.950581	0.378911	0.209632	TAC	| AUPRC = 0.501
0.972561	0.389976	0.126234	Clinical	| AUPRC = 0.696
0.991279	0.349028	0.107725	TAC	| AUPRC = 0.501
0.861635	0.559184	0.219327	Proteome	| AUPRC = 0.76
0.654723	0.591176	0.327017	Metabolome	| AUPRC = 0.687
0.956395	0.372593	0.195054	TAC	| AUPRC = 0.501
0.828571	0.584677	0.249081	Integrated	| AUPRC = 0.75
0.954286	0.473759	0.115989	Integrated	| AUPRC = 0.75
0.151603	0.742857	0.701609	Anthropometry	| AUPRC = 0.558
0.5	0.732143	0.479238	Clinical	| AUPRC = 0.696
0.938776	0.406566	0.146639	Anthropometry	| AUPRC = 0.558
1	0.352823	0.0381981	Integrated	| AUPRC = 0.75
0.991429	0.395667	0.0606839	Integrated	| AUPRC = 0.75
0.64723	0.523585	0.380477	Anthropometry	| AUPRC = 0.558
0.833333	0.576087	0.24528	Proteome	| AUPRC = 0.76
0.994169	0.352273	0.0672659	Anthropometry	| AUPRC = 0.558
0.304687	0.467066	0.426707	Metagenome	| AUPRC = 0.455
0.949833	0.411594	0.114766	Lipidome	| AUPRC = 0.685
0.699708	0.491803	0.336396	Anthropometry	| AUPRC = 0.558
0.994286	0.377031	0.0491466	Integrated	| AUPRC = 0.75
0.554687	0.409222	0.339807	Metagenome	| AUPRC = 0.455
0.754286	0.628571	0.315816	Integrated	| AUPRC = 0.75
0.865854	0.464812	0.217168	Clinical	| AUPRC = 0.696
0.658863	0.654485	0.385855	Lipidome	| AUPRC = 0.685
0.898256	0.399741	0.250317	TAC	| AUPRC = 0.501
0.866221	0.498077	0.194616	Lipidome	| AUPRC = 0.685
0.987805	0.365688	0.0977298	Clinical	| AUPRC = 0.696
0.603774	0.688172	0.429847	Proteome	| AUPRC = 0.76
0.912536	0.438375	0.195443	Anthropometry	| AUPRC = 0.558
0.899666	0.466205	0.158473	Lipidome	| AUPRC = 0.685
0.349057	0.880952	0.704522	Proteome	| AUPRC = 0.76
0.993711	0.369591	0.0508035	Proteome	| AUPRC = 0.76
0.748428	0.624672	0.323049	Proteome	| AUPRC = 0.76
0.456395	0.478659	0.400449	TAC	| AUPRC = 0.501
0.19544	0.895522	0.750071	Metabolome	| AUPRC = 0.687
0.988571	0.42454	0.0756372	Integrated	| AUPRC = 0.75
0.974286	0.437741	0.0868574	Integrated	| AUPRC = 0.75
0.915094	0.516874	0.166316	Proteome	| AUPRC = 0.76
0.988571	0.43196	0.0800217	Integrated	| AUPRC = 0.75
0.847561	0.471186	0.23	Clinical	| AUPRC = 0.696
0.852201	0.566946	0.230613	Proteome	| AUPRC = 0.76
0.729651	0.42906	0.316076	TAC	| AUPRC = 0.501
0.988571	0.422983	0.0746734	Integrated	| AUPRC = 0.75
0.0157233	1	0.920777	Proteome	| AUPRC = 0.76
0.0579268	0.904762	0.80426	Clinical	| AUPRC = 0.696
0.747093	0.429048	0.313633	TAC	| AUPRC = 0.501
0.647799	0.656051	0.397749	Proteome	| AUPRC = 0.76
0.915309	0.457655	0.163785	Metabolome	| AUPRC = 0.687
0.122857	0.914894	0.85789	Integrated	| AUPRC = 0.75
0.153094	0.903846	0.793496	Metabolome	| AUPRC = 0.687
0.936047	0.386091	0.221412	TAC	| AUPRC = 0.501
0.857143	0.460094	0.232109	Anthropometry	| AUPRC = 0.558
0.226562	0.537037	0.475614	Metagenome	| AUPRC = 0.455
0.25656	0.637681	0.587673	Anthropometry	| AUPRC = 0.558
0.0273438	0.777778	0.726725	Metagenome	| AUPRC = 0.455
0.740854	0.546067	0.30199	Clinical	| AUPRC = 0.696
0.9699	0.395634	0.0979608	Lipidome	| AUPRC = 0.685
0.857143	0.567108	0.225987	Integrated	| AUPRC = 0.75
0.636628	0.438878	0.352247	TAC	| AUPRC = 0.501
0.951429	0.477077	0.118273	Integrated	| AUPRC = 0.75
0.77592	0.58	0.284208	Lipidome	| AUPRC = 0.685
0.978659	0.378092	0.110104	Clinical	| AUPRC = 0.696
0.582857	0.701031	0.44561	Integrated	| AUPRC = 0.75
0.144531	0.569231	0.52369	Metagenome	| AUPRC = 0.455
0.824219	0.390018	0.263548	Metagenome	| AUPRC = 0.455
0.307927	0.841667	0.60479	Clinical	| AUPRC = 0.696
0.351792	0.794118	0.610008	Metabolome	| AUPRC = 0.687
0.842566	0.46463	0.244562	Anthropometry	| AUPRC = 0.558
0.996656	0.353499	0.061563	Lipidome	| AUPRC = 0.685
0.667969	0.391304	0.308327	Metagenome	| AUPRC = 0.455
0.607558	0.438155	0.356796	TAC	| AUPRC = 0.501
0.793003	0.477193	0.276318	Anthropometry	| AUPRC = 0.558
0.364821	0.761905	0.580712	Metabolome	| AUPRC = 0.687
0.271137	0.636986	0.584898	Anthropometry	| AUPRC = 0.558
0.148256	0.621951	0.564436	TAC	| AUPRC = 0.501
0.301003	0.775862	0.638341	Lipidome	| AUPRC = 0.685
0.957655	0.417614	0.132291	Metabolome	| AUPRC = 0.687
0.968571	0.450798	0.0946795	Integrated	| AUPRC = 0.75
0.70903	0.638554	0.343576	Lipidome	| AUPRC = 0.685
0.900875	0.452416	0.20943	Anthropometry	| AUPRC = 0.558
0.770349	0.421304	0.30614	TAC	| AUPRC = 0.501
0.56	0.731343	0.467958	Integrated	| AUPRC = 0.75
0.954268	0.403351	0.143218	Clinical	| AUPRC = 0.696
0.0116618	0.666667	0.852902	Anthropometry	| AUPRC = 0.558
0.996656	0.339408	0.0497987	Lipidome	| AUPRC = 0.685
0.863281	0.375212	0.242485	Metagenome	| AUPRC = 0.455
0.737805	0.553776	0.305377	Clinical	| AUPRC = 0.696
0.453125	0.431227	0.371961	Metagenome	| AUPRC = 0.455
0.300781	0.469512	0.427426	Metagenome	| AUPRC = 0.455
0.222561	0.9125	0.67426	Clinical	| AUPRC = 0.696
0.769679	0.485294	0.291786	Anthropometry	| AUPRC = 0.558
0.638365	0.665574	0.403508	Proteome	| AUPRC = 0.76
1	0.344724	0.051906	Anthropometry	| AUPRC = 0.558
0.906355	0.460102	0.153319	Lipidome	| AUPRC = 0.685
0.972561	0.393342	0.128746	Clinical	| AUPRC = 0.696
0.921384	0.510453	0.158585	Proteome	| AUPRC = 0.76
0.912536	0.441467	0.197316	Anthropometry	| AUPRC = 0.558
0.801303	0.515723	0.220476	Metabolome	| AUPRC = 0.687
0.778426	0.481949	0.283668	Anthropometry	| AUPRC = 0.558
0.81761	0.579065	0.255825	Proteome	| AUPRC = 0.76
0.0977199	0.909091	0.827058	Metabolome	| AUPRC = 0.687
0.939024	0.435028	0.170667	Clinical	| AUPRC = 0.696
0.454849	0.719577	0.525276	Lipidome	| AUPRC = 0.685
0.0884146	0.935484	0.783787	Clinical	| AUPRC = 0.696
0.917143	0.52451	0.169885	Integrated	| AUPRC = 0.75
0.914286	0.525452	0.171603	Integrated	| AUPRC = 0.75
0.929688	0.363359	0.219169	Metagenome	| AUPRC = 0.455
1	0.350701	0.0354247	Integrated	| AUPRC = 0.75
0.669811	0.655385	0.385741	Proteome	| AUPRC = 0.76
0.996855	0.344565	0.0391106	Proteome	| AUPRC = 0.76
0.822742	0.555305	0.247127	Lipidome	| AUPRC = 0.685
0.776163	0.419152	0.301974	TAC	| AUPRC = 0.501
0.780488	0.512	0.26964	Clinical	| AUPRC = 0.696
0.927114	0.415144	0.160802	Anthropometry	| AUPRC = 0.558
0.942857	0.483871	0.123785	Integrated	| AUPRC = 0.75
0.390879	0.731707	0.550396	Metabolome	| AUPRC = 0.687
0.988571	0.409467	0.0664933	Integrated	| AUPRC = 0.75
0.976562	0.345304	0.170748	Metagenome	| AUPRC = 0.455
0.738994	0.640327	0.336092	Proteome	| AUPRC = 0.76
0.512195	0.724138	0.472649	Clinical	| AUPRC = 0.696
0.894286	0.544348	0.191612	Integrated	| AUPRC = 0.75
0.301829	0.853448	0.608221	Clinical	| AUPRC = 0.696
0.726384	0.547912	0.263426	Metabolome	| AUPRC = 0.687
0.90379	0.453216	0.209081	Anthropometry	| AUPRC = 0.558
0.540881	0.774775	0.528994	Proteome	| AUPRC = 0.76
0.0742857	0.896552	0.887287	Integrated	| AUPRC = 0.75
0.781977	0.418351	0.297703	TAC	| AUPRC = 0.501
0.971429	0.449141	0.0936836	Integrated	| AUPRC = 0.75
0.9375	0.35982	0.21156	Metagenome	| AUPRC = 0.455
0.456395	0.472892	0.398219	TAC	| AUPRC = 0.501
0.946488	0.427492	0.124498	Lipidome	| AUPRC = 0.685
0.52439	0.704918	0.463894	Clinical	| AUPRC = 0.696
0.990854	0.362319	0.0928401	Clinical	| AUPRC = 0.696
0.505814	0.454308	0.385651	TAC	| AUPRC = 0.501
0.968023	0.364333	0.171753	TAC	| AUPRC = 0.501
0.965116	0.370536	0.186275	TAC	| AUPRC = 0.501
0.601562	0.401042	0.324625	Metagenome	| AUPRC = 0.455
0.292969	0.471698	0.430034	Metagenome	| AUPRC = 0.455
0.468227	0.717949	0.506924	Lipidome	| AUPRC = 0.685
0.987421	0.393484	0.063718	Proteome	| AUPRC = 0.76
0.720117	0.488142	0.325118	Anthropometry	| AUPRC = 0.558
0.886288	0.483577	0.174614	Lipidome	| AUPRC = 0.685
0.937143	0.490284	0.128452	Integrated	| AUPRC = 0.75
0.546875	0.410557	0.341935	Metagenome	| AUPRC = 0.455
0.460937	0.42446	0.366368	Metagenome	| AUPRC = 0.455
0.894286	0.545296	0.191822	Integrated	| AUPRC = 0.75
0.996855	0.35941	0.0455394	Proteome	| AUPRC = 0.76
0.463557	0.533557	0.46079	Anthropometry	| AUPRC = 0.558
0.431429	0.820652	0.615724	Integrated	| AUPRC = 0.75
0.125	0.561404	0.540133	Metagenome	| AUPRC = 0.455
0.191406	0.550562	0.500071	Metagenome	| AUPRC = 0.455
0.795918	0.473958	0.27222	Anthropometry	| AUPRC = 0.558
0.247557	0.853933	0.710791	Metabolome	| AUPRC = 0.687
0.804688	0.391635	0.271623	Metagenome	| AUPRC = 0.455
0.898256	0.403394	0.251239	TAC	| AUPRC = 0.501
0.80602	0.577938	0.271517	Lipidome	| AUPRC = 0.685
1	0.342023	0.0558074	Clinical	| AUPRC = 0.696
0.980456	0.34838	0.0804619	Metabolome	| AUPRC = 0.687
0.871094	0.371048	0.238187	Metagenome	| AUPRC = 0.455
0.774286	0.602222	0.296391	Integrated	| AUPRC = 0.75
0.672956	0.656442	0.383353	Proteome	| AUPRC = 0.76
0.762542	0.604775	0.309269	Lipidome	| AUPRC = 0.685
0.948571	0.480463	0.121097	Integrated	| AUPRC = 0.75
0.110063	0.945946	0.868996	Proteome	| AUPRC = 0.76
0.960937	0.350427	0.189624	Metagenome	| AUPRC = 0.455
0.112805	0.948718	0.765591	Clinical	| AUPRC = 0.696
0.939024	0.427778	0.163002	Clinical	| AUPRC = 0.696
0.276968	0.625	0.577071	Anthropometry	| AUPRC = 0.558
0.680233	0.438202	0.33815	TAC	| AUPRC = 0.501
0.84375	0.389189	0.258788	Metagenome	| AUPRC = 0.455
0.703488	0.424561	0.322444	TAC	| AUPRC = 0.501
0.766764	0.486137	0.29353	Anthropometry	| AUPRC = 0.558
0.808594	0.389098	0.269217	Metagenome	| AUPRC = 0.455
0.680233	0.436567	0.337652	TAC	| AUPRC = 0.501
0.944767	0.383707	0.216123	TAC	| AUPRC = 0.501
0.819767	0.414097	0.284826	TAC	| AUPRC = 0.501
0.930818	0.494983	0.141792	Proteome	| AUPRC = 0.76
0.304878	0.840336	0.606686	Clinical	| AUPRC = 0.696
0.939024	0.431373	0.16771	Clinical	| AUPRC = 0.696
0.0471698	0.9375	0.905154	Proteome	| AUPRC = 0.76
1	0.330022	0	Lipidome	| AUPRC = 0.685
1	0.35497	0.0386955	Integrated	| AUPRC = 0.75
0.0377358	1	0.907442	Proteome	| AUPRC = 0.76
0.801303	0.518987	0.221492	Metabolome	| AUPRC = 0.687
0.863192	0.495327	0.190862	Metabolome	| AUPRC = 0.687
0.972561	0.385266	0.120296	Clinical	| AUPRC = 0.696
0.97561	0.380048	0.113815	Clinical	| AUPRC = 0.696
0.868805	0.459877	0.228892	Anthropometry	| AUPRC = 0.558
0.404682	0.724551	0.552281	Lipidome	| AUPRC = 0.685
0.93311	0.434579	0.132657	Lipidome	| AUPRC = 0.685
0.723837	0.427101	0.317008	TAC	| AUPRC = 0.501
0.511628	0.447837	0.382515	TAC	| AUPRC = 0.501
1	0.336508	0.0319624	Proteome	| AUPRC = 0.76
0.362805	0.798658	0.566651	Clinical	| AUPRC = 0.696
0.693878	0.501053	0.343357	Anthropometry	| AUPRC = 0.558
0.361635	0.884615	0.693369	Proteome	| AUPRC = 0.76
0.183594	0.573171	0.507199	Metagenome	| AUPRC = 0.455
0.948571	0.479769	0.120893	Integrated	| AUPRC = 0.75
0.746951	0.544444	0.296971	Clinical	| AUPRC = 0.696
0.774286	0.598234	0.289824	Integrated	| AUPRC = 0.75
0.996656	0.343318	0.053284	Lipidome	| AUPRC = 0.685
0.955975	0.448378	0.10318	Proteome	| AUPRC = 0.76
0.838415	0.471698	0.233352	Clinical	| AUPRC = 0.696
0.997143	0.357582	0.0396688	Integrated	| AUPRC = 0.75
0.469388	0.527869	0.456253	Anthropometry	| AUPRC = 0.558
0.972561	0.387136	0.121913	Clinical	| AUPRC = 0.696
0.953177	0.411255	0.114051	Lipidome	| AUPRC = 0.685
0.855346	0.566667	0.229013	Proteome	| AUPRC = 0.76
0.839623	0.577922	0.244568	Proteome	| AUPRC = 0.76
0.926829	0.43553	0.175267	Clinical	| AUPRC = 0.696
0.948171	0.407602	0.147402	Clinical	| AUPRC = 0.696
0.96793	0.374295	0.097933	Anthropometry	| AUPRC = 0.558
0.991429	0.39931	0.0615249	Integrated	| AUPRC = 0.75
0.607558	0.440928	0.357535	TAC	| AUPRC = 0.501
0.745819	0.607629	0.314276	Lipidome	| AUPRC = 0.685
0.880503	0.536398	0.193929	Proteome	| AUPRC = 0.76
0.768571	0.611364	0.301331	Integrated	| AUPRC = 0.75
0.731778	0.490234	0.321248	Anthropometry	| AUPRC = 0.558
0.973941	0.378481	0.101991	Metabolome	| AUPRC = 0.687
0.771341	0.521649	0.279038	Clinical	| AUPRC = 0.696
0.747093	0.429766	0.313977	TAC	| AUPRC = 0.501
0.926421	0.441083	0.136291	Lipidome	| AUPRC = 0.685
0.337793	0.759398	0.596969	Lipidome	| AUPRC = 0.685
0.752443	0.544811	0.249655	Metabolome	| AUPRC = 0.687
0.808594	0.388368	0.268807	Metagenome	| AUPRC = 0.455
1	0.346357	0.0683922	Clinical	| AUPRC = 0.696
0.861635	0.556911	0.218467	Proteome	| AUPRC = 0.76
0.458194	0.713542	0.519445	Lipidome	| AUPRC = 0.685
0.889213	0.456587	0.218161	Anthropometry	| AUPRC = 0.558
0.954268	0.402314	0.142393	Clinical	| AUPRC = 0.696
0.688679	0.638484	0.368879	Proteome	| AUPRC = 0.76
0.632812	0.393204	0.314042	Metagenome	| AUPRC = 0.455
0.511719	0.41853	0.35161	Metagenome	| AUPRC = 0.455
0.976589	0.383706	0.0881751	Lipidome	| AUPRC = 0.685
0.925714	0.511041	0.153137	Integrated	| AUPRC = 0.75
0.469512	0.747573	0.493257	Clinical	| AUPRC = 0.696
0.46875	0.418118	0.360276	Metagenome	| AUPRC = 0.455
0.942073	0.413655	0.153889	Clinical	| AUPRC = 0.696
0.72	0.647815	0.34277	Integrated	| AUPRC = 0.75
0.472656	0.415808	0.359404	Metagenome	| AUPRC = 0.455
0.700326	0.556995	0.281499	Metabolome	| AUPRC = 0.687
0.906355	0.464837	0.155402	Lipidome	| AUPRC = 0.685
0.53125	0.415902	0.348052	Metagenome	| AUPRC = 0.455
0.994169	0.350103	0.0659288	Anthropometry	| AUPRC = 0.558
0.569182	0.754167	0.484725	Proteome	| AUPRC = 0.76
0.869707	0.497207	0.190665	Metabolome	| AUPRC = 0.687
0.0872093	0.666667	0.612648	TAC	| AUPRC = 0.501
1	0.340956	0.0541446	Clinical	| AUPRC = 0.696
0.09375	0.615385	0.579432	Metagenome	| AUPRC = 0.455
0.591429	0.68543	0.429847	Integrated	| AUPRC = 0.75
0.387755	0.565957	0.505373	Anthropometry	| AUPRC = 0.558
0.954286	0.470423	0.114355	Integrated	| AUPRC = 0.75
0.787172	0.483005	0.280898	Anthropometry	| AUPRC = 0.558
0.987421	0.397468	0.0651338	Proteome	| AUPRC = 0.76
0.395349	0.51711	0.428065	TAC	| AUPRC = 0.501
0.5	0.774336	0.534671	Integrated	| AUPRC = 0.75
0.892442	0.412634	0.257242	TAC	| AUPRC = 0.501
0.973941	0.37375	0.0998246	Metabolome	| AUPRC = 0.687
0.320122	0.84	0.601012	Clinical	| AUPRC = 0.696
0.963415	0.399494	0.13749	Clinical	| AUPRC = 0.696
0.871094	0.37479	0.241147	Metagenome	| AUPRC = 0.455
0.688679	0.644118	0.372759	Proteome	| AUPRC = 0.76
0.648208	0.597598	0.334079	Metabolome	| AUPRC = 0.687
0.765714	0.62181	0.307246	Integrated	| AUPRC = 0.75
0.96	0.460905	0.105882	Integrated	| AUPRC = 0.75
0.950581	0.378472	0.207983	TAC	| AUPRC = 0.501
0.997143	0.361284	0.0423992	Integrated	| AUPRC = 0.75
0.767442	0.423077	0.306945	TAC	| AUPRC = 0.501
0.577143	0.711268	0.450997	Integrated	| AUPRC = 0.75
0.558594	0.407407	0.336794	Metagenome	| AUPRC = 0.455
0.962099	0.388235	0.118702	Anthropometry	| AUPRC = 0.558
0.968023	0.36	0.162092	TAC	| AUPRC = 0.501
0.613281	0.3925	0.316078	Metagenome	| AUPRC = 0.455
0.902516	0.530499	0.182599	Proteome	| AUPRC = 0.76
0.453488	0.48	0.401782	TAC	| AUPRC = 0.501
0.597484	0.708955	0.449274	Proteome	| AUPRC = 0.76
0.550781	0.409884	0.341599	Metagenome	| AUPRC = 0.455
0.983713	0.348328	0.0791716	Metabolome	| AUPRC = 0.687
0.139535	0.648649	0.573243	TAC	| AUPRC = 0.501
0.835366	0.474048	0.234974	Clinical	| AUPRC = 0.696
0.408571	0.831395	0.634013	Integrated	| AUPRC = 0.75
0.322674	0.578125	0.458619	TAC	| AUPRC = 0.501
0.303207	0.626506	0.558609	Anthropometry	| AUPRC = 0.558
0.989967	0.359223	0.0656383	Lipidome	| AUPRC = 0.685
0.71137	0.48996	0.32884	Anthropometry	| AUPRC = 0.558
0.113372	0.65	0.585177	TAC	| AUPRC = 0.501
0.151603	0.722222	0.701124	Anthropometry	| AUPRC = 0.558
0.988571	0.420413	0.0727058	Integrated	| AUPRC = 0.75
0.912536	0.431724	0.186189	Anthropometry	| AUPRC = 0.558
0.977199	0.35545	0.084416	Metabolome	| AUPRC = 0.687
0.0914634	0.9375	0.781652	Clinical	| AUPRC = 0.696
0.105714	0.925	0.868814	Integrated	| AUPRC = 0.75
0.808176	0.580135	0.259785	Proteome	| AUPRC = 0.76
0.0524781	0.72	0.79572	Anthropometry	| AUPRC = 0.558
0.765714	0.62037	0.30614	Integrated	| AUPRC = 0.75
1	0.344902	0.0388084	Proteome	| AUPRC = 0.76
0.993311	0.357401	0.0645611	Lipidome	| AUPRC = 0.685
0.976589	0.383202	0.0876701	Lipidome	| AUPRC = 0.685
0.367893	0.743243	0.574811	Lipidome	| AUPRC = 0.685
0.87291	0.493384	0.189906	Lipidome	| AUPRC = 0.685
0.704403	0.641834	0.357023	Proteome	| AUPRC = 0.76
0.778502	0.529933	0.23854	Metabolome	| AUPRC = 0.687
0.781977	0.419003	0.298223	TAC	| AUPRC = 0.501
0.314869	0.603352	0.547698	Anthropometry	| AUPRC = 0.558
0.591429	0.687708	0.430309	Integrated	| AUPRC = 0.75
0.860058	0.459502	0.23086	Anthropometry	| AUPRC = 0.558
0.457317	0.761421	0.502598	Clinical	| AUPRC = 0.696
0.924528	0.505155	0.153137	Proteome	| AUPRC = 0.76
0.856707	0.471477	0.224891	Clinical	| AUPRC = 0.696
0.792683	0.500963	0.259518	Clinical	| AUPRC = 0.696
0.973837	0.358289	0.154004	TAC	| AUPRC = 0.501
0.325581	0.565657	0.456381	TAC	| AUPRC = 0.501
0.111429	0.928571	0.866653	Integrated	| AUPRC = 0.75
0.954268	0.400768	0.140078	Clinical	| AUPRC = 0.696
0.664634	0.58445	0.351987	Clinical	| AUPRC = 0.696
0.930818	0.497479	0.146107	Proteome	| AUPRC = 0.76
0.622642	0.671186	0.415277	Proteome	| AUPRC = 0.76
0.808594	0.389831	0.270706	Metagenome	| AUPRC = 0.455
0.556851	0.520436	0.417868	Anthropometry	| AUPRC = 0.558
0.09699	0.783784	0.783396	Lipidome	| AUPRC = 0.685
0.471572	0.705	0.503901	Lipidome	| AUPRC = 0.685
0.48688	0.521875	0.444967	Anthropometry	| AUPRC = 0.558
0.978659	0.376319	0.108774	Clinical	| AUPRC = 0.696
0.918367	0.42	0.168076	Anthropometry	| AUPRC = 0.558
0.647799	0.658147	0.398225	Proteome	| AUPRC = 0.76
0.696793	0.495851	0.341238	Anthropometry	| AUPRC = 0.558
0.554687	0.408046	0.339641	Metagenome	| AUPRC = 0.455
0.96	0.451007	0.0990712	Integrated	| AUPRC = 0.75
0.338192	0.582915	0.537122	Anthropometry	| AUPRC = 0.558
0.582857	0.696246	0.442364	Integrated	| AUPRC = 0.75
0.825073	0.46932	0.254572	Anthropometry	| AUPRC = 0.558
0.444767	0.491961	0.407411	TAC	| AUPRC = 0.501
0.778426	0.482821	0.284185	Anthropometry	| AUPRC = 0.558
0.230769	0.811765	0.698765	Lipidome	| AUPRC = 0.685
0.0285714	1	0.910534	Integrated	| AUPRC = 0.75
0.0703125	0.642857	0.630048	Metagenome	| AUPRC = 0.455
0.387755	0.563559	0.504162	Anthropometry	| AUPRC = 0.558
0.693878	0.50211	0.344077	Anthropometry	| AUPRC = 0.558
0.950581	0.376728	0.205112	TAC	| AUPRC = 0.501
0.890625	0.370732	0.2331	Metagenome	| AUPRC = 0.455
0.408537	0.774566	0.529519	Clinical	| AUPRC = 0.696
0.850163	0.505814	0.202811	Metabolome	| AUPRC = 0.687
0.886288	0.475763	0.171446	Lipidome	| AUPRC = 0.685
0.00977199	0.75	0.925587	Metabolome	| AUPRC = 0.687
0.938111	0.432432	0.14591	Metabolome	| AUPRC = 0.687
0.204082	0.686275	0.643999	Anthropometry	| AUPRC = 0.558
0.997143	0.374062	0.0472976	Integrated	| AUPRC = 0.75
0.686047	0.433824	0.335419	TAC	| AUPRC = 0.501
0.466472	0.529801	0.458777	Anthropometry	| AUPRC = 0.558
0.985423	0.358811	0.075541	Anthropometry	| AUPRC = 0.558
0.557003	0.640449	0.401503	Metabolome	| AUPRC = 0.687
0.693811	0.556136	0.291523	Metabolome	| AUPRC = 0.687
0.170569	0.85	0.740637	Lipidome	| AUPRC = 0.685
0.795597	0.584296	0.27074	Proteome	| AUPRC = 0.76
0.323899	0.895652	0.718139	Proteome	| AUPRC = 0.76
0.941406	0.359165	0.208965	Metagenome	| AUPRC = 0.455
0.448571	0.813472	0.594418	Integrated	| AUPRC = 0.75
0.910156	0.364632	0.226457	Metagenome	| AUPRC = 0.455
0.971429	0.445609	0.0922677	Integrated	| AUPRC = 0.75
0.214286	0.925926	0.795848	Integrated	| AUPRC = 0.75
0.996855	0.357788	0.044957	Proteome	| AUPRC = 0.76
0.442857	0.815789	0.602286	Integrated	| AUPRC = 0.75
0.309038	0.612717	0.555225	Anthropometry	| AUPRC = 0.558
0.955975	0.456456	0.107453	Proteome	| AUPRC = 0.76
0.29097	0.776786	0.648843	Lipidome	| AUPRC = 0.685
0.558528	0.678862	0.449379	Lipidome	| AUPRC = 0.685
0.194286	0.931507	0.805744	Integrated	| AUPRC = 0.75
0.777143	0.590022	0.279893	Integrated	| AUPRC = 0.75
0.772595	0.486239	0.287916	Anthropometry	| AUPRC = 0.558
0.37785	0.738854	0.565897	Metabolome	| AUPRC = 0.687
0.996951	0.356598	0.0852782	Clinical	| AUPRC = 0.696
0.103679	0.794872	0.782258	Lipidome	| AUPRC = 0.685
0.979933	0.376607	0.0807192	Lipidome	| AUPRC = 0.685
0.693878	0.504237	0.346391	Anthropometry	| AUPRC = 0.558
0.618902	0.630435	0.391553	Clinical	| AUPRC = 0.696
0.231707	0.915663	0.670527	Clinical	| AUPRC = 0.696
0.993311	0.357831	0.0648633	Lipidome	| AUPRC = 0.685
0.602857	0.674121	0.420436	Integrated	| AUPRC = 0.75
0.323171	0.834646	0.596804	Clinical	| AUPRC = 0.696
0.905488	0.442623	0.189221	Clinical	| AUPRC = 0.696
0.763848	0.48972	0.299931	Anthropometry	| AUPRC = 0.558
0.643293	0.618768	0.373763	Clinical	| AUPRC = 0.696
0.851429	0.570881	0.230614	Integrated	| AUPRC = 0.75
0.988571	0.425061	0.0756645	Integrated	| AUPRC = 0.75
0.990566	0.376344	0.0547623	Proteome	| AUPRC = 0.76
0.758958	0.545667	0.248949	Metabolome	| AUPRC = 0.687
0.747093	0.427621	0.312398	TAC	| AUPRC = 0.501
0.0234375	0.857143	0.737721	Metagenome	| AUPRC = 0.455
0.915452	0.428377	0.177191	Anthropometry	| AUPRC = 0.558
0.596091	0.624573	0.373627	Metabolome	| AUPRC = 0.687
0.496951	0.730942	0.480091	Clinical	| AUPRC = 0.696
0.990854	0.361111	0.0903866	Clinical	| AUPRC = 0.696
0.697068	0.557292	0.28824	Metabolome	| AUPRC = 0.687
0.960912	0.417256	0.131424	Metabolome	| AUPRC = 0.687
0.855469	0.382199	0.250871	Metagenome	| AUPRC = 0.455
0.980456	0.350816	0.081304	Metabolome	| AUPRC = 0.687
0.531429	0.759184	0.507156	Integrated	| AUPRC = 0.75
0.754717	0.625	0.32043	Proteome	| AUPRC = 0.76
0.609329	0.517327	0.389831	Anthropometry	| AUPRC = 0.558
0.996855	0.345692	0.0393287	Proteome	| AUPRC = 0.76
0.591837	0.515228	0.399932	Anthropometry	| AUPRC = 0.558
0.512195	0.717949	0.472054	Clinical	| AUPRC = 0.696
0.994186	0.347561	0.0992599	TAC	| AUPRC = 0.501
0.9375	0.360902	0.21391	Metagenome	| AUPRC = 0.455
0.833876	0.502947	0.20496	Metabolome	| AUPRC = 0.687
0.423453	0.730337	0.528507	Metabolome	| AUPRC = 0.687
0.0742857	0.928571	0.888763	Integrated	| AUPRC = 0.75
0.990854	0.359911	0.0894256	Clinical	| AUPRC = 0.696
0.908805	0.530275	0.179269	Proteome	| AUPRC = 0.76
0.46875	0.421053	0.360532	Metagenome	| AUPRC = 0.455
0.956268	0.390012	0.122232	Anthropometry	| AUPRC = 0.558
0.424749	0.725714	0.537284	Lipidome	| AUPRC = 0.685
0.113281	0.557692	0.549154	Metagenome	| AUPRC = 0.455
0.379009	0.565217	0.506516	Anthropometry	| AUPRC = 0.558
0.502907	0.456464	0.386368	TAC	| AUPRC = 0.501
0.508361	0.700461	0.483796	Lipidome	| AUPRC = 0.685
0.851562	0.386525	0.254157	Metagenome	| AUPRC = 0.455
0.954268	0.399745	0.139849	Clinical	| AUPRC = 0.696
0.0114286	1	0.922984	Integrated	| AUPRC = 0.75
0.339623	0.885246	0.708808	Proteome	| AUPRC = 0.76
0.334286	0.879699	0.692015	Integrated	| AUPRC = 0.75
0.970684	0.39314	0.113966	Metabolome	| AUPRC = 0.687
0.892977	0.469244	0.163117	Lipidome	| AUPRC = 0.685
0.180233	0.632653	0.545573	TAC	| AUPRC = 0.501
0.871951	0.460548	0.212314	Clinical	| AUPRC = 0.696
0.915452	0.424899	0.175173	Anthropometry	| AUPRC = 0.558
0.399371	0.846667	0.659792	Proteome	| AUPRC = 0.76
0.877358	0.535509	0.19521	Proteome	| AUPRC = 0.76
0.329446	0.591623	0.542256	Anthropometry	| AUPRC = 0.558
1	0.339019	0.0347841	Proteome	| AUPRC = 0.76
0.40407	0.512915	0.422321	TAC	| AUPRC = 0.501
0.871951	0.459807	0.212285	Clinical	| AUPRC = 0.696
0.752907	0.422512	0.310233	TAC	| AUPRC = 0.501
0.993485	0.339266	0.0634377	Metabolome	| AUPRC = 0.687
0.0802676	0.8	0.798766	Lipidome	| AUPRC = 0.685
0.0991254	0.73913	0.751081	Anthropometry	| AUPRC = 0.558
0.139942	0.761905	0.714374	Anthropometry	| AUPRC = 0.558
0.740854	0.548533	0.303243	Clinical	| AUPRC = 0.696
0.917969	0.365474	0.224807	Metagenome	| AUPRC = 0.455
0.441406	0.436293	0.377377	Metagenome	| AUPRC = 0.455
0.543605	0.449519	0.374584	TAC	| AUPRC = 0.501
0.892977	0.47007	0.163877	Lipidome	| AUPRC = 0.685
0.690962	0.50533	0.347632	Anthropometry	| AUPRC = 0.558
0.232558	0.620155	0.512288	TAC	| AUPRC = 0.501
0.679878	0.56743	0.336071	Clinical	| AUPRC = 0.696
0.996855	0.346827	0.0397349	Proteome	| AUPRC = 0.76
0.640625	0.393285	0.312966	Metagenome	| AUPRC = 0.455
0.0714286	0.925926	0.890596	Integrated	| AUPRC = 0.75
0.200669	0.84507	0.712384	Lipidome	| AUPRC = 0.685
0.338415	0.822222	0.587692	Clinical	| AUPRC = 0.696
0.579268	0.664336	0.423222	Clinical	| AUPRC = 0.696
0.70122	0.565111	0.326033	Clinical	| AUPRC = 0.696
0.982507	0.367102	0.0814757	Anthropometry	| AUPRC = 0.558
0.679687	0.38326	0.299763	Metagenome	| AUPRC = 0.455
0.934853	0.434191	0.147055	Metabolome	| AUPRC = 0.687
0.444816	0.722826	0.527777	Lipidome	| AUPRC = 0.685
0.653061	0.514943	0.370232	Anthropometry	| AUPRC = 0.558
0.398256	0.516981	0.426011	TAC	| AUPRC = 0.501
0.688963	0.651899	0.366575	Lipidome	| AUPRC = 0.685
0.177843	0.701149	0.668842	Anthropometry	| AUPRC = 0.558
0.670732	0.568475	0.33994	Clinical	| AUPRC = 0.696
0.973941	0.385806	0.107608	Metabolome	| AUPRC = 0.687
0.421875	0.448133	0.383476	Metagenome	| AUPRC = 0.455
0.411079	0.548638	0.484311	Anthropometry	| AUPRC = 0.558
0.982857	0.433249	0.0816076	Integrated	| AUPRC = 0.75
0.832776	0.513402	0.219876	Lipidome	| AUPRC = 0.685
0.996855	0.354586	0.0439697	Proteome	| AUPRC = 0.76
0.297659	0.780702	0.641934	Lipidome	| AUPRC = 0.685
0.987421	0.40621	0.0700374	Proteome	| AUPRC = 0.76
0.491857	0.729469	0.486205	Metabolome	| AUPRC = 0.687
0.937107	0.483766	0.128158	Proteome	| AUPRC = 0.76
0.77592	0.581454	0.284845	Lipidome	| AUPRC = 0.685
0.972656	0.351695	0.179802	Metagenome	| AUPRC = 0.455
0.653061	0.516129	0.373352	Anthropometry	| AUPRC = 0.558
0.512195	0.727273	0.473301	Clinical	| AUPRC = 0.696
0.990566	0.383212	0.0583279	Proteome	| AUPRC = 0.76
0.973941	0.364634	0.0930515	Metabolome	| AUPRC = 0.687
0.232558	0.625	0.51275	TAC	| AUPRC = 0.501
0.819398	0.561927	0.25685	Lipidome	| AUPRC = 0.685
0.997143	0.372068	0.0462969	Integrated	| AUPRC = 0.75
0.106707	0.945946	0.769886	Clinical	| AUPRC = 0.696
0.72956	0.648045	0.343315	Proteome	| AUPRC = 0.76
0.746356	0.486692	0.30908	Anthropometry	| AUPRC = 0.558
0.597484	0.71161	0.44993	Proteome	| AUPRC = 0.76
0.197324	0.842857	0.71333	Lipidome	| AUPRC = 0.685
1	0.343687	0.0479406	Anthropometry	| AUPRC = 0.558
0.996656	0.353919	0.0620204	Lipidome	| AUPRC = 0.685
0.311321	0.9	0.734932	Proteome	| AUPRC = 0.76
0.974843	0.425824	0.0833638	Proteome	| AUPRC = 0.76
0.909884	0.387856	0.235617	TAC	| AUPRC = 0.501
0.810976	0.486289	0.248441	Clinical	| AUPRC = 0.696
0.617143	0.670807	0.410685	Integrated	| AUPRC = 0.75
0.86478	0.555556	0.216738	Proteome	| AUPRC = 0.76
0.0521173	0.941176	0.855689	Metabolome	| AUPRC = 0.687
0.0456026	0.933333	0.864128	Metabolome	| AUPRC = 0.687
0.185976	0.910448	0.700867	Clinical	| AUPRC = 0.696
0.700581	0.428826	0.32629	TAC	| AUPRC = 0.501
0.834302	0.413545	0.279598	TAC	| AUPRC = 0.501
0.13522	0.934783	0.857892	Proteome	| AUPRC = 0.76
0.498328	0.699531	0.487834	Lipidome	| AUPRC = 0.685
0.986971	0.345496	0.0741498	Metabolome	| AUPRC = 0.687
0.983278	0.36796	0.0733777	Lipidome	| AUPRC = 0.685
0.880466	0.458967	0.223406	Anthropometry	| AUPRC = 0.558
0.314869	0.6	0.547216	Anthropometry	| AUPRC = 0.558
0.334302	0.550239	0.449535	TAC	| AUPRC = 0.501
0.756098	0.528785	0.287976	Clinical	| AUPRC = 0.696
0.101744	0.686275	0.595964	TAC	| AUPRC = 0.501
0.634146	0.628399	0.385038	Clinical	| AUPRC = 0.696
0.966463	0.397243	0.132918	Clinical	| AUPRC = 0.696
0.830189	0.576419	0.246515	Proteome	| AUPRC = 0.76
0.933962	0.491722	0.136263	Proteome	| AUPRC = 0.76
0.925714	0.510236	0.153065	Integrated	| AUPRC = 0.75
0.976562	0.347222	0.172514	Metagenome	| AUPRC = 0.455
0.949219	0.349138	0.195706	Metagenome	| AUPRC = 0.455
1	0.34787	0.057761	Anthropometry	| AUPRC = 0.558
0.422741	0.539033	0.477913	Anthropometry	| AUPRC = 0.558
0.628049	0.631902	0.390031	Clinical	| AUPRC = 0.696
0.892508	0.480702	0.180215	Metabolome	| AUPRC = 0.687
0.77673	0.586698	0.282702	Proteome	| AUPRC = 0.76
0.925714	0.507837	0.152308	Integrated	| AUPRC = 0.75
0.915309	0.461412	0.165885	Metabolome	| AUPRC = 0.687
0.842857	0.577299	0.237073	Integrated	| AUPRC = 0.75
0.965015	0.383991	0.113458	Anthropometry	| AUPRC = 0.558
0.799331	0.575904	0.273429	Lipidome	| AUPRC = 0.685
0.110749	0.918919	0.821883	Metabolome	| AUPRC = 0.687
0.344023	0.578431	0.533767	Anthropometry	| AUPRC = 0.558
0.0335366	0.846154	0.828962	Clinical	| AUPRC = 0.696
0.770349	0.420635	0.304947	TAC	| AUPRC = 0.501
0.807818	0.508197	0.215709	Metabolome	| AUPRC = 0.687
0.361204	0.75	0.578774	Lipidome	| AUPRC = 0.685
0.927326	0.386199	0.224813	TAC	| AUPRC = 0.501
0.971429	0.439276	0.0878038	Integrated	| AUPRC = 0.75
0.177258	0.84127	0.732818	Lipidome	| AUPRC = 0.685
0.939024	0.428969	0.163954	Clinical	| AUPRC = 0.696
0.9699	0.39031	0.0937671	Lipidome	| AUPRC = 0.685
0.0769231	0.851852	0.801715	Lipidome	| AUPRC = 0.685
0.449686	0.821839	0.627794	Proteome	| AUPRC = 0.76
0.736156	0.548544	0.257165	Metabolome	| AUPRC = 0.687
0.938111	0.431138	0.145562	Metabolome	| AUPRC = 0.687
0.699708	0.494845	0.339874	Anthropometry	| AUPRC = 0.558
0.774286	0.61036	0.299327	Integrated	| AUPRC = 0.75
0.933962	0.495	0.138837	Proteome	| AUPRC = 0.76
0.168605	0.651685	0.556892	TAC	| AUPRC = 0.501
0.405248	0.547244	0.488877	Anthropometry	| AUPRC = 0.558
0.933594	0.361573	0.214346	Metagenome	| AUPRC = 0.455
0.783019	0.584507	0.278911	Proteome	| AUPRC = 0.76
0.191824	0.938462	0.823624	Proteome	| AUPRC = 0.76
0.322476	0.811475	0.648174	Metabolome	| AUPRC = 0.687
0.973941	0.371429	0.098431	Metabolome	| AUPRC = 0.687
0.468571	0.8	0.570044	Integrated	| AUPRC = 0.75
0.642857	0.655977	0.395367	Integrated	| AUPRC = 0.75
0.468227	0.707071	0.505228	Lipidome	| AUPRC = 0.685
0.811429	0.581967	0.257269	Integrated	| AUPRC = 0.75
0.48105	0.520505	0.446633	Anthropometry	| AUPRC = 0.558
0.980456	0.353286	0.0825181	Metabolome	| AUPRC = 0.687
0.9	0.539384	0.186367	Integrated	| AUPRC = 0.75
0.598837	0.441113	0.359599	TAC	| AUPRC = 0.501
0.942073	0.413102	0.152929	Clinical	| AUPRC = 0.696
0.893293	0.451464	0.196796	Clinical	| AUPRC = 0.696
0.707031	0.383475	0.292094	Metagenome	| AUPRC = 0.455
0.374214	0.88806	0.687852	Proteome	| AUPRC = 0.76
0.277592	0.798077	0.664122	Lipidome	| AUPRC = 0.685
0.401163	0.516854	0.425727	TAC	| AUPRC = 0.501
0.981707	0.373984	0.105864	Clinical	| AUPRC = 0.696
0.9375	0.359281	0.211298	Metagenome	| AUPRC = 0.455
0.542683	0.692607	0.449585	Clinical	| AUPRC = 0.696
0.792683	0.5	0.259115	Clinical	| AUPRC = 0.696
0.0976562	0.568182	0.566439	Metagenome	| AUPRC = 0.455
0.0408163	0.666667	0.797267	Anthropometry	| AUPRC = 0.558
0.963415	0.401015	0.138562	Clinical	| AUPRC = 0.696
0.987421	0.416999	0.0766714	Proteome	| AUPRC = 0.76
0.140065	0.895833	0.80227	Metabolome	| AUPRC = 0.687
0.686047	0.432234	0.333499	TAC	| AUPRC = 0.501
-1e-10	0	0.880394	Anthropometry	| AUPRC = 0.558
0.974286	0.438303	0.0869693	Integrated	| AUPRC = 0.75
0.301887	0.90566	0.748324	Proteome	| AUPRC = 0.76
0.980469	0.341497	0.160502	Metagenome	| AUPRC = 0.455
0.962209	0.370246	0.187566	TAC	| AUPRC = 0.501
0.938111	0.431784	0.145577	Metabolome	| AUPRC = 0.687
0.886288	0.486239	0.176907	Lipidome	| AUPRC = 0.685
0.988571	0.413876	0.0680708	Integrated	| AUPRC = 0.75
0.294314	0.778761	0.642276	Lipidome	| AUPRC = 0.685
0.157191	0.854545	0.750356	Lipidome	| AUPRC = 0.685
0.417969	0.455319	0.386968	Metagenome	| AUPRC = 0.455
0.414062	0.456897	0.389383	Metagenome	| AUPRC = 0.455
0.954268	0.40544	0.143673	Clinical	| AUPRC = 0.696
0.987421	0.3925	0.0633642	Proteome	| AUPRC = 0.76
0.696793	0.496881	0.341252	Anthropometry	| AUPRC = 0.558
0.351171	0.76087	0.590255	Lipidome	| AUPRC = 0.685
0.670554	0.512249	0.362039	Anthropometry	| AUPRC = 0.558
0.433594	0.438735	0.380214	Metagenome	| AUPRC = 0.455
0.782857	0.591793	0.279123	Integrated	| AUPRC = 0.75
0.461538	0.715026	0.513526	Lipidome	| AUPRC = 0.685
0.370262	0.582569	0.517625	Anthropometry	| AUPRC = 0.558
0.591195	0.720307	0.45516	Proteome	| AUPRC = 0.76
0.930029	0.411613	0.156268	Anthropometry	| AUPRC = 0.558
0.90228	0.473504	0.173378	Metabolome	| AUPRC = 0.687
0.083612	0.806452	0.798127	Lipidome	| AUPRC = 0.685
0.156977	0.635294	0.561135	TAC	| AUPRC = 0.501
0.410423	0.728324	0.535168	Metabolome	| AUPRC = 0.687
0.985423	0.362661	0.077455	Anthropometry	| AUPRC = 0.558
0.323615	0.6	0.544731	Anthropometry	| AUPRC = 0.558
0.491639	0.7	0.489735	Lipidome	| AUPRC = 0.685
0.198251	0.686869	0.647397	Anthropometry	| AUPRC = 0.558
0.871069	0.550696	0.213048	Proteome	| AUPRC = 0.76
0.941406	0.355982	0.205226	Metagenome	| AUPRC = 0.455
0.973941	0.368681	0.0953451	Metabolome	| AUPRC = 0.687
0.889632	0.470796	0.168516	Lipidome	| AUPRC = 0.685
0.710366	0.560096	0.32275	Clinical	| AUPRC = 0.696
0.898256	0.389169	0.240986	TAC	| AUPRC = 0.501
0.224756	0.841463	0.724821	Metabolome	| AUPRC = 0.687
0.267559	0.792079	0.668258	Lipidome	| AUPRC = 0.685
0.387195	0.783951	0.544982	Clinical	| AUPRC = 0.696
0.846906	0.505837	0.203573	Metabolome	| AUPRC = 0.687
0.96	0.465374	0.108743	Integrated	| AUPRC = 0.75
0.325581	0.56	0.455162	TAC	| AUPRC = 0.501
0.728863	0.490196	0.321618	Anthropometry	| AUPRC = 0.558
0.565598	0.520107	0.415344	Anthropometry	| AUPRC = 0.558
0.334302	0.542453	0.446659	TAC	| AUPRC = 0.501
0.965116	0.366851	0.179943	TAC	| AUPRC = 0.501
0.337209	0.544601	0.446477	TAC	| AUPRC = 0.501
0.525084	0.704036	0.477845	Lipidome	| AUPRC = 0.685
0.963211	0.402235	0.103594	Lipidome	| AUPRC = 0.685
0.601744	0.440426	0.358584	TAC	| AUPRC = 0.501
0.892508	0.477352	0.177494	Metabolome	| AUPRC = 0.687
0.463415	0.76	0.497723	Clinical	| AUPRC = 0.696
0.713355	0.5475	0.268534	Metabolome	| AUPRC = 0.687
0.562893	0.755274	0.497119	Proteome	| AUPRC = 0.76
0.996855	0.35578	0.0443322	Proteome	| AUPRC = 0.76
0.554286	0.754864	0.478147	Integrated	| AUPRC = 0.75
0.103659	0.944444	0.77415	Clinical	| AUPRC = 0.696
0.990228	0.343115	0.0689365	Metabolome	| AUPRC = 0.687
0.207547	0.942857	0.810784	Proteome	| AUPRC = 0.76
0.145714	0.910714	0.839697	Integrated	| AUPRC = 0.75
0.713415	0.558473	0.321151	Clinical	| AUPRC = 0.696
0.21875	0.528302	0.478218	Metagenome	| AUPRC = 0.455
0.968553	0.438746	0.0929392	Proteome	| AUPRC = 0.76
0.657143	0.653409	0.382411	Integrated	| AUPRC = 0.75
0.876254	0.48972	0.184041	Lipidome	| AUPRC = 0.685
0.684039	0.558511	0.295976	Metabolome	| AUPRC = 0.687
0.97561	0.379597	0.113796	Clinical	| AUPRC = 0.696
0.142442	0.620253	0.566143	TAC	| AUPRC = 0.501
0.478134	0.518987	0.447642	Anthropometry	| AUPRC = 0.558
0.713415	0.561151	0.321721	Clinical	| AUPRC = 0.696
0.930818	0.496644	0.143171	Proteome	| AUPRC = 0.76
0.98	0.434177	0.0824684	Integrated	| AUPRC = 0.75
0.939024	0.420765	0.157802	Clinical	| AUPRC = 0.696
0.988372	0.356021	0.13168	TAC	| AUPRC = 0.501
0.220736	0.804878	0.70196	Lipidome	| AUPRC = 0.685
0.0879479	0.964286	0.835565	Metabolome	| AUPRC = 0.687
0.8125	0.388785	0.267843	Metagenome	| AUPRC = 0.455
0.325581	0.568528	0.456632	TAC	| AUPRC = 0.501
0.996656	0.346915	0.0575853	Lipidome	| AUPRC = 0.685
0.909621	0.449568	0.204672	Anthropometry	| AUPRC = 0.558
0.373178	0.579186	0.512623	Anthropometry	| AUPRC = 0.558
0.501672	0.697674	0.485791	Lipidome	| AUPRC = 0.685
0.251429	0.916667	0.77156	Integrated	| AUPRC = 0.75
0.195335	0.690722	0.650548	Anthropometry	| AUPRC = 0.558
0.871069	0.539961	0.204901	Proteome	| AUPRC = 0.76
0.488294	0.698565	0.4913	Lipidome	| AUPRC = 0.685
0.455975	0.819209	0.620656	Proteome	| AUPRC = 0.76
0.814024	0.484574	0.246329	Clinical	| AUPRC = 0.696
0.779264	0.579602	0.281974	Lipidome	| AUPRC = 0.685
0.762215	0.540416	0.245916	Metabolome	| AUPRC = 0.687
0.0365854	0.857143	0.822489	Clinical	| AUPRC = 0.696
0.116618	0.754717	0.738452	Anthropometry	| AUPRC = 0.558
0.97561	0.377804	0.111073	Clinical	| AUPRC = 0.696
0.304688	0.45614	0.425469	Metagenome	| AUPRC = 0.455
0.185535	0.936508	0.827462	Proteome	| AUPRC = 0.76
0.912536	0.435327	0.192174	Anthropometry	| AUPRC = 0.558
0.832317	0.47644	0.237785	Clinical	| AUPRC = 0.696
0.996855	0.350664	0.0424393	Proteome	| AUPRC = 0.76
0.898256	0.390645	0.241579	TAC	| AUPRC = 0.501
0.0859375	0.611111	0.589074	Metagenome	| AUPRC = 0.455
0.710098	0.551899	0.271518	Metabolome	| AUPRC = 0.687
0.944625	0.430267	0.143495	Metabolome	| AUPRC = 0.687
0.877358	0.536538	0.197139	Proteome	| AUPRC = 0.76
0.674419	0.441065	0.34171	TAC	| AUPRC = 0.501
0.164634	0.9	0.717954	Clinical	| AUPRC = 0.696
0.475219	0.530945	0.455422	Anthropometry	| AUPRC = 0.558
0.965015	0.379587	0.107973	Anthropometry	| AUPRC = 0.558
0.583062	0.630282	0.382807	Metabolome	| AUPRC = 0.687
0.886297	0.456456	0.218893	Anthropometry	| AUPRC = 0.558
0.96	0.452221	0.101008	Integrated	| AUPRC = 0.75
0.409884	0.498233	0.417931	TAC	| AUPRC = 0.501
0.895349	0.404731	0.252175	TAC	| AUPRC = 0.501
0.65625	0.389791	0.30983	Metagenome	| AUPRC = 0.455
0.973941	0.368227	0.0952124	Metabolome	| AUPRC = 0.687
0.697674	0.429338	0.327805	TAC	| AUPRC = 0.501
0.977199	0.360144	0.0873054	Metabolome	| AUPRC = 0.687
0.911429	0.525535	0.17305	Integrated	| AUPRC = 0.75
0.363281	0.451456	0.405452	Metagenome	| AUPRC = 0.455
0.819398	0.56582	0.259259	Lipidome	| AUPRC = 0.685
0.381924	0.5671	0.506405	Anthropometry	| AUPRC = 0.558
0.996855	0.347588	0.0405952	Proteome	| AUPRC = 0.76
0.997143	0.370488	0.0456923	Integrated	| AUPRC = 0.75
0.874214	0.53876	0.202415	Proteome	| AUPRC = 0.76
0.395349	0.519084	0.428551	TAC	| AUPRC = 0.501
0.204013	0.835616	0.709845	Lipidome	| AUPRC = 0.685
0.832317	0.477273	0.237906	Clinical	| AUPRC = 0.696
0.713836	0.644886	0.353471	Proteome	| AUPRC = 0.76
0.697143	0.645503	0.353467	Integrated	| AUPRC = 0.75
0.434286	0.812834	0.608701	Integrated	| AUPRC = 0.75
0.631429	0.659701	0.400307	Integrated	| AUPRC = 0.75
0.428571	0.540441	0.475917	Anthropometry	| AUPRC = 0.558
0.854227	0.460692	0.235497	Anthropometry	| AUPRC = 0.558
0.89939	0.443609	0.192042	Clinical	| AUPRC = 0.696
0.974286	0.439433	0.0875002	Integrated	| AUPRC = 0.75
0.809365	0.57619	0.269788	Lipidome	| AUPRC = 0.685
0.914286	0.523732	0.170014	Integrated	| AUPRC = 0.75
0.955975	0.459215	0.108839	Proteome	| AUPRC = 0.76
0.690962	0.504255	0.347537	Anthropometry	| AUPRC = 0.558
0.531429	0.756098	0.50541	Integrated	| AUPRC = 0.75
0.072327	0.92	0.891763	Proteome	| AUPRC = 0.76
0.972656	0.348252	0.174653	Metagenome	| AUPRC = 0.455
0.837209	0.414388	0.279287	TAC	| AUPRC = 0.501
0.91195	0.520646	0.173251	Proteome	| AUPRC = 0.76
0.575251	0.677165	0.440049	Lipidome	| AUPRC = 0.685
0.915309	0.45915	0.164989	Metabolome	| AUPRC = 0.687
0.686047	0.435424	0.336018	TAC	| AUPRC = 0.501
0.5	0.459893	0.387569	TAC	| AUPRC = 0.501
0.712375	0.637725	0.342356	Lipidome	| AUPRC = 0.685
0.374214	0.875	0.682576	Proteome	| AUPRC = 0.76
0.311953	0.611429	0.553701	Anthropometry	| AUPRC = 0.558
0.934286	0.49247	0.130899	Integrated	| AUPRC = 0.75
0.636719	0.391827	0.313551	Metagenome	| AUPRC = 0.455
0.968023	0.359223	0.160211	TAC	| AUPRC = 0.501
0.940252	0.477636	0.123785	Proteome	| AUPRC = 0.76
0.792683	0.49904	0.259113	Clinical	| AUPRC = 0.696
0.85342	0.497154	0.197352	Metabolome	| AUPRC = 0.687
0.817073	0.483755	0.245935	Clinical	| AUPRC = 0.696
0.765244	0.527311	0.283381	Clinical	| AUPRC = 0.696
0.0440252	0.933333	0.905241	Proteome	| AUPRC = 0.76
1	0.330022	0.034937	Lipidome	| AUPRC = 0.685
0.530945	0.679167	0.434386	Metabolome	| AUPRC = 0.687
0.977199	0.35461	0.0839143	Metabolome	| AUPRC = 0.687
0.831429	0.585513	0.248823	Integrated	| AUPRC = 0.75
0.264535	0.598684	0.485015	TAC	| AUPRC = 0.501
0.287791	0.596386	0.474341	TAC	| AUPRC = 0.501
0.996094	0.338196	0.119727	Metagenome	| AUPRC = 0.455
0.218659	0.681818	0.628885	Anthropometry	| AUPRC = 0.558
0.452769	0.731579	0.516035	Metabolome	| AUPRC = 0.687
0.965714	0.451268	0.0953038	Integrated	| AUPRC = 0.75
0.973941	0.378961	0.102165	Metabolome	| AUPRC = 0.687
0.571429	0.719424	0.45516	Integrated	| AUPRC = 0.75
0.939799	0.433642	0.130668	Lipidome	| AUPRC = 0.685
0.996855	0.36146	0.0462969	Proteome	| AUPRC = 0.76
0.987421	0.422611	0.0794188	Proteome	| AUPRC = 0.76
0.819398	0.56713	0.261625	Lipidome	| AUPRC = 0.685
0.933594	0.364329	0.217356	Metagenome	| AUPRC = 0.455
0.930029	0.410553	0.155458	Anthropometry	| AUPRC = 0.558
0.657233	0.657233	0.395367	Proteome	| AUPRC = 0.76
0.570312	0.404432	0.3328	Metagenome	| AUPRC = 0.455
0.773256	0.418898	0.302188	TAC	| AUPRC = 0.501
0.165714	0.920635	0.829828	Integrated	| AUPRC = 0.75
0.850163	0.503861	0.202747	Metabolome	| AUPRC = 0.687
0.90228	0.470289	0.171882	Metabolome	| AUPRC = 0.687
0.973244	0.388	0.0906518	Lipidome	| AUPRC = 0.685
0.890625	0.368336	0.231995	Metagenome	| AUPRC = 0.455
0.738994	0.642077	0.336537	Proteome	| AUPRC = 0.76
0.964169	0.402721	0.122216	Metabolome	| AUPRC = 0.687
0.0243902	0.8	0.836174	Clinical	| AUPRC = 0.696
0.591463	0.662116	0.415471	Clinical	| AUPRC = 0.696
0.83965	0.466019	0.246252	Anthropometry	| AUPRC = 0.558
0.302932	0.815789	0.662967	Metabolome	| AUPRC = 0.687
0.740854	0.544843	0.300551	Clinical	| AUPRC = 0.696
0.939799	0.435659	0.131602	Lipidome	| AUPRC = 0.685
0.328488	0.545894	0.452617	TAC	| AUPRC = 0.501
0.773585	0.594203	0.290227	Proteome	| AUPRC = 0.76
0.799419	0.417933	0.293469	TAC	| AUPRC = 0.501
0.86	0.564728	0.223722	Integrated	| AUPRC = 0.75
0.921875	0.36476	0.223477	Metagenome	| AUPRC = 0.455
0.551839	0.696203	0.458386	Lipidome	| AUPRC = 0.685
0.768571	0.616972	0.304342	Integrated	| AUPRC = 0.75
0.871429	0.554545	0.213297	Integrated	| AUPRC = 0.75
0.968023	0.364732	0.172594	TAC	| AUPRC = 0.501
0.516035	0.519062	0.435293	Anthropometry	| AUPRC = 0.558
0.0200669	0.857143	0.884611	Lipidome	| AUPRC = 0.685
0.428571	0.819672	0.617224	Integrated	| AUPRC = 0.75
0.631429	0.657738	0.400116	Integrated	| AUPRC = 0.75
0.706395	0.424825	0.321376	TAC	| AUPRC = 0.501
0.457726	0.539519	0.465549	Anthropometry	| AUPRC = 0.558
0.688953	0.428571	0.329209	TAC	| AUPRC = 0.501
0.831395	0.414493	0.281635	TAC	| AUPRC = 0.501
0.976744	0.357447	0.151674	TAC	| AUPRC = 0.501
0.89939	0.445619	0.193038	Clinical	| AUPRC = 0.696
0.56	0.742424	0.470505	Integrated	| AUPRC = 0.75
0.996656	0.337486	0.0466697	Lipidome	| AUPRC = 0.685
0.431429	0.816216	0.611884	Integrated	| AUPRC = 0.75
0.667683	0.580902	0.34891	Clinical	| AUPRC = 0.696
0.908571	0.528239	0.175869	Integrated	| AUPRC = 0.75
0.304348	0.764706	0.634077	Lipidome	| AUPRC = 0.685
0.912536	0.43899	0.195469	Anthropometry	| AUPRC = 0.558
0.990228	0.342728	0.0687245	Metabolome	| AUPRC = 0.687
0.238281	0.491935	0.464016	Metagenome	| AUPRC = 0.455
0.987421	0.402049	0.0674136	Proteome	| AUPRC = 0.76
0.705539	0.490872	0.331893	Anthropometry	| AUPRC = 0.558
0.145773	0.769231	0.711729	Anthropometry	| AUPRC = 0.558
0.928571	0.505443	0.148977	Integrated	| AUPRC = 0.75
0.951429	0.476395	0.118165	Integrated	| AUPRC = 0.75
0.996743	0.338122	0.0604598	Metabolome	| AUPRC = 0.687
0.508143	0.699552	0.467511	Metabolome	| AUPRC = 0.687
0.387622	0.730061	0.553312	Metabolome	| AUPRC = 0.687
0.62	0.669753	0.408523	Integrated	| AUPRC = 0.75
0.289634	0.863636	0.618049	Clinical	| AUPRC = 0.696
0.896341	0.445455	0.193242	Clinical	| AUPRC = 0.696
0.946488	0.424925	0.122835	Lipidome	| AUPRC = 0.685
0.937107	0.484553	0.128452	Proteome	| AUPRC = 0.76
0.912536	0.439607	0.196189	Anthropometry	| AUPRC = 0.558
0.508361	0.697248	0.48369	Lipidome	| AUPRC = 0.685
0.664495	0.591304	0.324267	Metabolome	| AUPRC = 0.687
0.932927	0.434043	0.172096	Clinical	| AUPRC = 0.696
0.207358	0.837838	0.708745	Lipidome	| AUPRC = 0.685
0.541806	0.704348	0.467626	Lipidome	| AUPRC = 0.685
0.781759	0.528634	0.235028	Metabolome	| AUPRC = 0.687
0.990854	0.364759	0.0951417	Clinical	| AUPRC = 0.696
1	0.349287	0.0614577	Anthropometry	| AUPRC = 0.558
0.685535	0.646884	0.374046	Proteome	| AUPRC = 0.76
0.47557	0.73	0.497278	Metabolome	| AUPRC = 0.687
0.591463	0.664384	0.415742	Clinical	| AUPRC = 0.696
0.898437	0.366242	0.22867	Metagenome	| AUPRC = 0.455
0.924419	0.386861	0.225937	TAC	| AUPRC = 0.501
0.801829	0.487941	0.252555	Clinical	| AUPRC = 0.696
0.997143	0.364681	0.0438067	Integrated	| AUPRC = 0.75
0.965015	0.385332	0.114926	Anthropometry	| AUPRC = 0.558
0.54717	0.773333	0.522849	Proteome	| AUPRC = 0.76
0.769531	0.387033	0.27774	Metagenome	| AUPRC = 0.455
0.564024	0.665468	0.429056	Clinical	| AUPRC = 0.696
0.953353	0.390215	0.122637	Anthropometry	| AUPRC = 0.558
0.469512	0.762376	0.497312	Clinical	| AUPRC = 0.696
0.480469	0.415541	0.356672	Metagenome	| AUPRC = 0.455
0.940252	0.476115	0.122927	Proteome	| AUPRC = 0.76
0.871069	0.541016	0.205078	Proteome	| AUPRC = 0.76
0.47561	0.739336	0.489187	Clinical	| AUPRC = 0.696
0.511429	0.774892	0.526099	Integrated	| AUPRC = 0.75
0.241983	0.628788	0.599145	Anthropometry	| AUPRC = 0.558
0.240854	0.908046	0.662782	Clinical	| AUPRC = 0.696
0.878906	0.371901	0.236031	Metagenome	| AUPRC = 0.455
0.354286	0.843537	0.669939	Integrated	| AUPRC = 0.75
0.0145773	0.714286	0.849941	Anthropometry	| AUPRC = 0.558
0.357558	0.537118	0.439948	TAC	| AUPRC = 0.501
0.996951	0.354664	0.0810024	Clinical	| AUPRC = 0.696
0.996855	0.365629	0.0482565	Proteome	| AUPRC = 0.76
0.628906	0.392683	0.314255	Metagenome	| AUPRC = 0.455
0.922857	0.515152	0.157242	Integrated	| AUPRC = 0.75
0.64939	0.608571	0.367343	Clinical	| AUPRC = 0.696
0.537459	0.673469	0.43042	Metabolome	| AUPRC = 0.687
0.421875	0.437247	0.381326	Metagenome	| AUPRC = 0.455
0.201258	0.941176	0.817867	Proteome	| AUPRC = 0.76
0.986971	0.348276	0.0789672	Metabolome	| AUPRC = 0.687
0.970684	0.401617	0.119575	Metabolome	| AUPRC = 0.687
0.705539	0.49187	0.332492	Anthropometry	| AUPRC = 0.558
0.874286	0.547406	0.205249	Integrated	| AUPRC = 0.75
0.950581	0.377598	0.206404	TAC	| AUPRC = 0.501
0.954268	0.405966	0.143699	Clinical	| AUPRC = 0.696
0.317073	0.845528	0.60243	Clinical	| AUPRC = 0.696
0.563518	0.640741	0.398392	Metabolome	| AUPRC = 0.687
0.60061	0.652318	0.407304	Clinical	| AUPRC = 0.696
0.531429	0.762295	0.507792	Integrated	| AUPRC = 0.75
0.988571	0.405152	0.0647447	Integrated	| AUPRC = 0.75
0.984277	0.422402	0.0802215	Proteome	| AUPRC = 0.76
0.509434	0.782609	0.54665	Proteome	| AUPRC = 0.76
0.953353	0.390681	0.123794	Anthropometry	| AUPRC = 0.558
0.421512	0.493197	0.41411	TAC	| AUPRC = 0.501
0.476744	0.468571	0.393252	TAC	| AUPRC = 0.501
1	0.338298	0.0345674	Proteome	| AUPRC = 0.76
0.793003	0.479718	0.277564	Anthropometry	| AUPRC = 0.558
0.670732	0.572917	0.344899	Clinical	| AUPRC = 0.696
0.608571	0.667712	0.413506	Integrated	| AUPRC = 0.75
0.923077	0.44373	0.138987	Lipidome	| AUPRC = 0.685
0.991254	0.355277	0.0702621	Anthropometry	| AUPRC = 0.558
0.588571	0.698305	0.437155	Integrated	| AUPRC = 0.75
0.662857	0.648045	0.375662	Integrated	| AUPRC = 0.75
0.137143	0.923077	0.846743	Integrated	| AUPRC = 0.75
0.987421	0.418667	0.0777465	Proteome	| AUPRC = 0.76
0.18239	0.935484	0.829828	Proteome	| AUPRC = 0.76
0.855346	0.565489	0.228829	Proteome	| AUPRC = 0.76
0.661585	0.584906	0.352827	Clinical	| AUPRC = 0.696
0.871951	0.455414	0.207905	Clinical	| AUPRC = 0.696
0.997085	0.349336	0.0645281	Anthropometry	| AUPRC = 0.558
0.988571	0.402794	0.063718	Integrated	| AUPRC = 0.75
0.993711	0.371765	0.0516805	Proteome	| AUPRC = 0.76
0.443396	0.83432	0.630953	Proteome	| AUPRC = 0.76
0.551839	0.699153	0.460591	Lipidome	| AUPRC = 0.685
0.993711	0.370892	0.0513257	Proteome	| AUPRC = 0.76
0.424528	0.828221	0.638922	Proteome	| AUPRC = 0.76
1	0.337363	0.0586316	Metabolome	| AUPRC = 0.687
0.938776	0.406053	0.146348	Anthropometry	| AUPRC = 0.558
0.994286	0.37785	0.0492389	Integrated	| AUPRC = 0.75
0.501629	0.712963	0.474921	Metabolome	| AUPRC = 0.687
0.881098	0.458003	0.207325	Clinical	| AUPRC = 0.696
0.97093	0.358369	0.156743	TAC	| AUPRC = 0.501
0.774286	0.596916	0.288981	Integrated	| AUPRC = 0.75
0.992188	0.342318	0.147406	Metagenome	| AUPRC = 0.455
0.360465	0.536797	0.439469	TAC	| AUPRC = 0.501
0.996951	0.348243	0.0734168	Clinical	| AUPRC = 0.696
0.934853	0.438838	0.149275	Metabolome	| AUPRC = 0.687
0.643293	0.61516	0.372574	Clinical	| AUPRC = 0.696
0.95283	0.466872	0.115213	Proteome	| AUPRC = 0.76
0.991279	0.348315	0.107273	TAC	| AUPRC = 0.501
0.90625	0.363636	0.226617	Metagenome	| AUPRC = 0.455
0.90228	0.475129	0.174311	Metabolome	| AUPRC = 0.687
0.971429	0.446194	0.0924598	Integrated	| AUPRC = 0.75
0.980469	0.34478	0.168682	Metagenome	| AUPRC = 0.455
0.892508	0.481547	0.180243	Metabolome	| AUPRC = 0.687
0.889213	0.455904	0.217783	Anthropometry	| AUPRC = 0.558
0.948171	0.40975	0.148988	Clinical	| AUPRC = 0.696
0.781977	0.415765	0.296839	TAC	| AUPRC = 0.501
0	1	0.934375	Integrated	| AUPRC = 0.75
0.90301	0.464716	0.156861	Lipidome	| AUPRC = 0.685
0.5	0.798995	0.570044	Proteome	| AUPRC = 0.76
0.974843	0.427586	0.0840807	Proteome	| AUPRC = 0.76
0.994286	0.381998	0.0516805	Integrated	| AUPRC = 0.75
0.523256	0.441176	0.378476	TAC	| AUPRC = 0.501
0.937143	0.491754	0.130196	Integrated	| AUPRC = 0.75
0.495114	0.713615	0.47667	Metabolome	| AUPRC = 0.687
0.577143	0.708772	0.450661	Integrated	| AUPRC = 0.75
0.630814	0.440162	0.353548	TAC	| AUPRC = 0.501
0.94	0.486686	0.125329	Integrated	| AUPRC = 0.75
0.554286	0.746154	0.477701	Integrated	| AUPRC = 0.75
0.68314	0.434381	0.336734	TAC	| AUPRC = 0.501
0.916388	0.446254	0.142932	Lipidome	| AUPRC = 0.685
0.895349	0.407947	0.25311	TAC	| AUPRC = 0.501
0.826087	0.536957	0.230744	Lipidome	| AUPRC = 0.685
0.936047	0.386555	0.221879	TAC	| AUPRC = 0.501
0.0261628	0.692308	0.700808	TAC	| AUPRC = 0.501
0.918605	0.387255	0.228394	TAC	| AUPRC = 0.501
0.517915	0.691304	0.451352	Metabolome	| AUPRC = 0.687
0.0351562	0.75	0.707784	Metagenome	| AUPRC = 0.455
0.996951	0.353514	0.0788136	Clinical	| AUPRC = 0.696
0.637195	0.625749	0.379717	Clinical	| AUPRC = 0.696
0.908805	0.524501	0.176232	Proteome	| AUPRC = 0.76
0.938776	0.405542	0.145892	Anthropometry	| AUPRC = 0.558
0.934853	0.43617	0.148032	Metabolome	| AUPRC = 0.687
0.374214	0.881481	0.682747	Proteome	| AUPRC = 0.76
0.606707	0.641935	0.401599	Clinical	| AUPRC = 0.696
0.575472	0.743902	0.47569	Proteome	| AUPRC = 0.76
0.991254	0.355649	0.0707614	Anthropometry	| AUPRC = 0.558
0.504886	0.698198	0.470016	Metabolome	| AUPRC = 0.687
0.790087	0.48135	0.278274	Anthropometry	| AUPRC = 0.558
0.925781	0.363497	0.221277	Metagenome	| AUPRC = 0.455
0.909699	0.450331	0.147515	Lipidome	| AUPRC = 0.685
0.976562	0.34626	0.172246	Metagenome	| AUPRC = 0.455
0.717201	0.489066	0.325648	Anthropometry	| AUPRC = 0.558
0.0697674	0.648649	0.626406	TAC	| AUPRC = 0.501
0.996855	0.34607	0.0395317	Proteome	| AUPRC = 0.76
0.994286	0.386238	0.0539653	Integrated	| AUPRC = 0.75
-1e-10	0	0.815988	Metagenome	| AUPRC = 0.455
0.973941	0.367774	0.095174	Metabolome	| AUPRC = 0.687
0.104956	0.75	0.74901	Anthropometry	| AUPRC = 0.558
0.807818	0.512397	0.217922	Metabolome	| AUPRC = 0.687
0.247093	0.594406	0.49362	TAC	| AUPRC = 0.501
0.951429	0.478448	0.118612	Integrated	| AUPRC = 0.75
0.528302	0.774194	0.535294	Proteome	| AUPRC = 0.76
1	0.340107	0.0358394	Proteome	| AUPRC = 0.76
0.703583	0.55102	0.273288	Metabolome	| AUPRC = 0.687
0.996656	0.336343	0.0463044	Lipidome	| AUPRC = 0.685
0.171875	0.594595	0.514741	Metagenome	| AUPRC = 0.455
0.968553	0.436879	0.0921311	Proteome	| AUPRC = 0.76
0.601744	0.441365	0.359406	TAC	| AUPRC = 0.501
0.482558	0.462396	0.391182	TAC	| AUPRC = 0.501
0.485465	0.462604	0.390825	TAC	| AUPRC = 0.501
0.976744	0.35443	0.143917	TAC	| AUPRC = 0.501
0.966555	0.399171	0.10058	Lipidome	| AUPRC = 0.685
0.936455	0.435459	0.132344	Lipidome	| AUPRC = 0.685
1	0.338658	0.0347294	Proteome	| AUPRC = 0.76
0.854286	0.570611	0.229755	Integrated	| AUPRC = 0.75
0.610465	0.4375	0.35615	TAC	| AUPRC = 0.501
0.996656	0.355185	0.0630125	Lipidome	| AUPRC = 0.685
0.520349	0.445274	0.381159	TAC	| AUPRC = 0.501
0.778502	0.531111	0.238726	Metabolome	| AUPRC = 0.687
0.90228	0.471088	0.172759	Metabolome	| AUPRC = 0.687
0.946488	0.421759	0.121588	Lipidome	| AUPRC = 0.685
0.32107	0.761905	0.621075	Lipidome	| AUPRC = 0.685
0.446254	0.73262	0.520828	Metabolome	| AUPRC = 0.687
0.918367	0.421123	0.169224	Anthropometry	| AUPRC = 0.558
0.63522	0.664474	0.403709	Proteome	| AUPRC = 0.76
0.762215	0.542923	0.247589	Metabolome	| AUPRC = 0.687
0.575472	0.756198	0.478147	Proteome	| AUPRC = 0.76
0.613281	0.395466	0.316431	Metagenome	| AUPRC = 0.455
0.113208	0.947368	0.868987	Proteome	| AUPRC = 0.76
0.015625	0.8	0.740567	Metagenome	| AUPRC = 0.455
0.660377	0.658307	0.390953	Proteome	| AUPRC = 0.76
0.48495	0.700483	0.495611	Lipidome	| AUPRC = 0.685
0.00581395	0.4	0.750106	TAC	| AUPRC = 0.501
0.628049	0.62614	0.387637	Clinical	| AUPRC = 0.696
0.0670554	0.741935	0.78593	Anthropometry	| AUPRC = 0.558
0.221574	0.672566	0.622645	Anthropometry	| AUPRC = 0.558
0.652439	0.602817	0.364713	Clinical	| AUPRC = 0.696
0.235465	0.609023	0.509464	TAC	| AUPRC = 0.501
0.795918	0.47561	0.275442	Anthropometry	| AUPRC = 0.558
0.613281	0.393484	0.316307	Metagenome	| AUPRC = 0.455
0.517442	0.445	0.381644	TAC	| AUPRC = 0.501
0.987421	0.409922	0.0719615	Proteome	| AUPRC = 0.76
0.331429	0.878788	0.693369	Integrated	| AUPRC = 0.75
0.34593	0.548387	0.444042	TAC	| AUPRC = 0.501
0.328125	0.454054	0.416352	Metagenome	| AUPRC = 0.455
0.979651	0.354737	0.143391	TAC	| AUPRC = 0.501
0.18314	0.636364	0.54294	TAC	| AUPRC = 0.501
0.262857	0.910891	0.75916	Integrated	| AUPRC = 0.75
0.938776	0.4	0.140458	Anthropometry	| AUPRC = 0.558
0.973941	0.388817	0.109383	Metabolome	| AUPRC = 0.687
0.328125	0.459016	0.417367	Metagenome	| AUPRC = 0.455
0.973941	0.380407	0.103609	Metabolome	| AUPRC = 0.687
0.729097	0.631884	0.333317	Lipidome	| AUPRC = 0.685
0.944767	0.385071	0.218003	TAC	| AUPRC = 0.501
0.268571	0.912621	0.755777	Integrated	| AUPRC = 0.75
0.417969	0.457265	0.387723	Metagenome	| AUPRC = 0.455
0.700581	0.425795	0.325123	TAC	| AUPRC = 0.501
0.957143	0.468531	0.110885	Integrated	| AUPRC = 0.75
0.93311	0.437991	0.133601	Lipidome	| AUPRC = 0.685
0.591973	0.665414	0.422736	Lipidome	| AUPRC = 0.685
0.976744	0.358209	0.152663	TAC	| AUPRC = 0.501
0.996656	0.346512	0.0575752	Lipidome	| AUPRC = 0.685
0.191406	0.544444	0.498665	Metagenome	| AUPRC = 0.455
0.913043	0.446809	0.145107	Lipidome	| AUPRC = 0.685
0.590116	0.439394	0.361154	TAC	| AUPRC = 0.501
0.994169	0.351909	0.0672365	Anthropometry	| AUPRC = 0.558
0.96	0.45839	0.10433	Integrated	| AUPRC = 0.75
0.970684	0.392105	0.112845	Metabolome	| AUPRC = 0.687
0.478261	0.697561	0.497601	Lipidome	| AUPRC = 0.685
0.731429	0.627451	0.325943	Integrated	| AUPRC = 0.75
0.448171	0.757732	0.50417	Clinical	| AUPRC = 0.696
0.348534	0.816794	0.622306	Metabolome	| AUPRC = 0.687
0.603659	0.647059	0.403772	Clinical	| AUPRC = 0.696
0.874286	0.552347	0.210953	Integrated	| AUPRC = 0.75
0.731429	0.628993	0.326686	Integrated	| AUPRC = 0.75
0.875	0.371476	0.236657	Metagenome	| AUPRC = 0.455
0.898437	0.367412	0.230423	Metagenome	| AUPRC = 0.455
0.0377907	0.65	0.663898	TAC	| AUPRC = 0.501
0.0251572	1	0.912677	Proteome	| AUPRC = 0.76
0.908537	0.440177	0.186886	Clinical	| AUPRC = 0.696
0.263844	0.835052	0.694339	Metabolome	| AUPRC = 0.687
0.311037	0.762295	0.630063	Lipidome	| AUPRC = 0.685
0.796875	0.390805	0.273241	Metagenome	| AUPRC = 0.455
0.801303	0.517895	0.221373	Metabolome	| AUPRC = 0.687
0.871069	0.538911	0.203591	Proteome	| AUPRC = 0.76
0.675781	0.391403	0.305859	Metagenome	| AUPRC = 0.455
0.145349	0.617284	0.564882	TAC	| AUPRC = 0.501
0.965015	0.388954	0.118616	Anthropometry	| AUPRC = 0.558
0.591429	0.694631	0.435367	Integrated	| AUPRC = 0.75
0.273438	0.482759	0.445016	Metagenome	| AUPRC = 0.455
0.954286	0.473088	0.115213	Integrated	| AUPRC = 0.75
0.991429	0.401156	0.0623922	Integrated	| AUPRC = 0.75
0.966555	0.398072	0.100055	Lipidome	| AUPRC = 0.685
0.675781	0.384444	0.302281	Metagenome	| AUPRC = 0.455
0.893082	0.538899	0.191612	Proteome	| AUPRC = 0.76
0.72561	0.553488	0.311178	Clinical	| AUPRC = 0.696
0.977199	0.356295	0.0854705	Metabolome	| AUPRC = 0.687
0.769531	0.38856	0.277927	Metagenome	| AUPRC = 0.455
0.876254	0.488806	0.183921	Lipidome	| AUPRC = 0.685
0.994186	0.347208	0.0978822	TAC	| AUPRC = 0.501
0.389535	0.517375	0.429554	TAC	| AUPRC = 0.501
0.950437	0.39372	0.127081	Anthropometry	| AUPRC = 0.558
0.232558	0.610687	0.510901	TAC	| AUPRC = 0.501
0.622074	0.65493	0.403783	Lipidome	| AUPRC = 0.685
0.882736	0.485663	0.18374	Metabolome	| AUPRC = 0.687
0.857143	0.570342	0.229013	Integrated	| AUPRC = 0.75
0.988372	0.354906	0.129988	TAC	| AUPRC = 0.501
0.417143	0.829545	0.628918	Integrated	| AUPRC = 0.75
0.644531	0.392857	0.312362	Metagenome	| AUPRC = 0.455
0.601562	0.404199	0.325325	Metagenome	| AUPRC = 0.455
0.34593	0.545872	0.4435	TAC	| AUPRC = 0.501
0.824219	0.391466	0.264168	Metagenome	| AUPRC = 0.455
0.979933	0.383007	0.0866857	Lipidome	| AUPRC = 0.685
0.993711	0.371328	0.0515479	Proteome	| AUPRC = 0.76
0.80814	0.416168	0.288943	TAC	| AUPRC = 0.501
0.792969	0.391137	0.274228	Metagenome	| AUPRC = 0.455
0.871069	0.547431	0.210953	Proteome	| AUPRC = 0.76
0.988571	0.408019	0.0653123	Integrated	| AUPRC = 0.75
0.905488	0.441308	0.188625	Clinical	| AUPRC = 0.696
0.798834	0.472414	0.270566	Anthropometry	| AUPRC = 0.558
0.51505	0.7	0.479024	Lipidome	| AUPRC = 0.685
0.982507	0.365907	0.0803922	Anthropometry	| AUPRC = 0.558
0.600583	0.515	0.393858	Anthropometry	| AUPRC = 0.558
0.785016	0.52967	0.234866	Metabolome	| AUPRC = 0.687
0.68239	0.647761	0.374696	Proteome	| AUPRC = 0.76
0.970684	0.399464	0.118695	Metabolome	| AUPRC = 0.687
0.859375	0.379965	0.247795	Metagenome	| AUPRC = 0.455
0.97093	0.35914	0.158192	TAC	| AUPRC = 0.501
1	0.345992	0.0677583	Clinical	| AUPRC = 0.696
0.946541	0.472527	0.120465	Proteome	| AUPRC = 0.76
0.422857	0.81768	0.621792	Integrated	| AUPRC = 0.75
0.835937	0.387681	0.259596	Metagenome	| AUPRC = 0.455
0.285156	0.474026	0.433047	Metagenome	| AUPRC = 0.455
0.824219	0.389299	0.26312	Metagenome	| AUPRC = 0.455
0.52439	0.702041	0.461402	Clinical	| AUPRC = 0.696
0.895765	0.474138	0.175398	Metabolome	| AUPRC = 0.687
0.505814	0.456693	0.385807	TAC	| AUPRC = 0.501
0.430818	0.830303	0.63479	Proteome	| AUPRC = 0.76
0.0971429	0.918919	0.869132	Integrated	| AUPRC = 0.75
0.569767	0.443439	0.366429	TAC	| AUPRC = 0.501
0.971429	0.443286	0.0911758	Integrated	| AUPRC = 0.75
0.629738	0.523002	0.384654	Anthropometry	| AUPRC = 0.558
0.71875	0.384134	0.289786	Metagenome	| AUPRC = 0.455
0.801829	0.486137	0.251683	Clinical	| AUPRC = 0.696
0.325581	0.571429	0.457124	TAC	| AUPRC = 0.501
0.980469	0.344307	0.167542	Metagenome	| AUPRC = 0.455
0.875	0.372093	0.237147	Metagenome	| AUPRC = 0.455
0.855346	0.564315	0.226865	Proteome	| AUPRC = 0.76
0	0	0.815988	Metagenome	| AUPRC = 0.455
0.765472	0.541475	0.245768	Metabolome	| AUPRC = 0.687
0.826087	0.544053	0.237524	Lipidome	| AUPRC = 0.685
0.602606	0.604575	0.35942	Metabolome	| AUPRC = 0.687
0.672956	0.652439	0.381971	Proteome	| AUPRC = 0.76
0.479651	0.467422	0.39257	TAC	| AUPRC = 0.501
0.96	0.457143	0.103795	Integrated	| AUPRC = 0.75
0.104651	0.679245	0.593127	TAC	| AUPRC = 0.501
0.535156	0.413897	0.346218	Metagenome	| AUPRC = 0.455
0.95283	0.464724	0.114355	Proteome	| AUPRC = 0.76
0.561047	0.4447	0.368897	TAC	| AUPRC = 0.501
0.994186	0.347915	0.100142	TAC	| AUPRC = 0.501
0.465714	0.79902	0.571436	Integrated	| AUPRC = 0.75
0.991254	0.356768	0.072709	Anthropometry	| AUPRC = 0.558
0.742138	0.636119	0.33383	Proteome	| AUPRC = 0.76
0.717143	0.646907	0.343315	Integrated	| AUPRC = 0.75
0.105469	0.54	0.551123	Metagenome	| AUPRC = 0.455
0.506098	0.72807	0.474734	Clinical	| AUPRC = 0.696
0.973941	0.363747	0.0922784	Metabolome	| AUPRC = 0.687
0.24	0.923077	0.781255	Integrated	| AUPRC = 0.75
0.573171	0.666667	0.42455	Clinical	| AUPRC = 0.696
0.521173	0.689655	0.444507	Metabolome	| AUPRC = 0.687
0.996656	0.348131	0.0578545	Lipidome	| AUPRC = 0.685
0.781759	0.529801	0.23602	Metabolome	| AUPRC = 0.687
0.833876	0.505929	0.205576	Metabolome	| AUPRC = 0.687
0.968553	0.436261	0.0920491	Proteome	| AUPRC = 0.76
0.908795	0.464226	0.169232	Metabolome	| AUPRC = 0.687
0.707031	0.382664	0.291491	Metagenome	| AUPRC = 0.455
0.863281	0.377133	0.244144	Metagenome	| AUPRC = 0.455
1	0.348259	0.0329781	Integrated	| AUPRC = 0.75
0.929878	0.435093	0.174356	Clinical	| AUPRC = 0.696
0.950437	0.392298	0.126048	Anthropometry	| AUPRC = 0.558
0.897959	0.452276	0.209829	Anthropometry	| AUPRC = 0.558
[truncated: 5,524 more rows]

## Sheet: figure_2cd
meanPreds	outcome	length_of_stay	time_from_adm
0.083364	0	2	176
0.509239	0	4	178
0.782414	0	6	180
0.352635	1	5	84
0.0931085	0	3	192
0.759442	0	16	205
0.0395318	0	5	191
0.307957	0	7	186
0.58812	0	7	226
0.0437507	0	3	218
0.0600341	0	1	175
0.666803	1		0
0.115213	0	5	218
0.451735	1		0
0.316628	1	8	9
0.183343	0	2	176
0.35425	1	12	97
0.6408	1		1
0.0513255	0	0	84
0.0766715	0	1	185
0.234594	0	4	183
0.497119	0	4	177
0.267167	0	2	181
0.0869693	0	8	189
0.382411	0	16	225
0.529844	1	14	114
0.546272	1		5
0.25386	1	7	162
0.223722	0	1	222
0.718138	1		3
0.229755	1	3	136
0.450997	0	5	178
0.866653	1		10
0.121986	1	3	36
0.734932	0	12	192
0.178882	0	15	195
0.45516	1	2	6
0.697602	1		1
0.235965	0	6	198
0.136781	0	4	221
0.0722947	0	2	174
0.15256	0		3
0.056138	0	7	186
0.77863	1		1
0.0472976	0	2	175
0.0674136	0	0	197
0.0435631	0	3	212
0.136934	0	3	191
0.0943026	0	2	175
0.627922	0	4	186
0.212149	0	6	175
0.47569	0		186
0.819977	1		2
0.893866	1		2
0.134	0	2	190
0.542766	0	4	192
0.0651337	0	2	183
0.0700604	0	5	160
0.358333	0	7	186
0.303225	0	7	207
0.206232	0	3	178
0.484725	0	6	182
0.0380732	0	4	196
0.0709578	0	5	43
0.214229	0	1	174
0.305817	0	10	193
0.848065	1		6
0.169885	1		23
0.0388084	0	2	217
0.891763	1		0
0.755305	0		3
0.102639	0	4	177
0.0657117	0	2	182
0.528994	0	18	196
0.083671	0	2	183
0.268412	1	27	148
0.279557	1	3	76
0.0383787	0	3	182
0.376241	0	5	173
0.04799	0	1	199
0.163907	0	3	182
0.326866	0	13	190
0.540632	1		1
0.400608	0	4	170
0.250356	0	4	235
0.231969	0	1	195
0.108577	0	7	184
0.777646	1	5	149
0.170661	0	3	184
0.644961	0	7	211
0.152308	0	10	189
0.0903282	0	2	188
0.0468926	0	2	183
0.165262	1	3	107
0.246515	0		322
0.0817277	0	5	191
0.0679536	0	2	175
0.257269	0	5	185
0.467958	0	17	184
0.464488	1		19
0.406882	0	11	201
0.0777624	0	7	189
0.187178	0	8	189
0.823623	1		0
0.673776	1		4
0.489217	1	12	55
0.0704417	0	3	207
0.617224	1		5
0.051548	0	5	185
0.118715	0	3	182
0.0875604	0	1	180
0.0618134	0	2	189
0.0461924	0	2	182
0.178256	0	7	194
0.108839	1		8
0.749324	1		2
0.0441581	0	5	192
0.0887416	0	5	183
0.47857	1		13
0.682576	0	22	235
0.553877	0	15	195
0.146107	0	3	185
0.912677	1		4
0.0991236	0	4	174
0.477812	0	7	180
0.37906	1	5	19
0.890596	1		7
0.634791	1		1
0.666099	1		142
0.296486	0	5	178
0.367422	1		10
0.336845	0	12	190
0.46932	0	3	176
0.122917	0	8	191
0.589023	1		7
0.130894	1		6
0.0813815	0	1	182
0.198153	1	9	24
0.0450461	0	2	201
0.309898	1		11
0.0427888	0	6	185
0.905241	1		5
0.0382883	0	1	196
0.265689	0	12	200
0.452739	1	7	11
0.917624	1		2
0.289824	0	18	196
0.282702	0	5	180
0.436799	0	19	197
0.559316	0	18	206
0.063718	0	8	189
0.32053	1		8
0.0634183	0	4	202
0.910534	1		2
0.522849	1		12
0.048257	0	3	183
0.868986	1		58
0.0648648	0	1	181
0.0444994	0	2	224
0.0358394	0	6	190
0.0502173	0	3	195
0.679757	1	11	153
0.0330673	0	2	183
0.222422	0	9	182
0.237073	0	7	189
0.0393289	0	4	187
0.428906	0	9	188
0.486699	1		14
0.345762	1	7	51
0.673234	1		5
0.315305	0	22	199
0.0953038	0		181
0.0716666	0	2	195
0.179269	1		3
0.0722618	0	7	187
0.833698	1		8
0.25193	1	23	35
0.669939	0	5	184
0.413506	0	7	181
0.0554588	0	5	185
0.903907	0	13	193
0.714662	1	20	137
0.17692	0	7	194
0.0625293	0	0	177
0.64131	1	4	36
0.670389	1		1
0.0555129	0	6	204
0.621792	0	12	190
0.427348	1		20
0.299736	1		2
0.118273	0		8
0.0962621	1	6	51
0.744346	1		9
0.551006	0	6	187
0.244568	1	13	113
0.0623922	1	17	43
0.451233	0	4	179
0.375662	0	4	183
0.307246	0	2	186
0.0549803	0	2	174
0.240156	0	7	176
0.0552892	0	2	183
0.120465	0	2	188
0.381971	0	24	202
0.0483389	1	4	161
0.615724	1		2
0.871127	1	7	53
0.106587	0	3	225
0.357023	1	19	40
0.42335	0	3	165
0.0661065	0	7	198
0.835593	1		3
0.760857	1	7	14
0.305571	0	8	124
0.314231	0	11	202
0.0678005	0	3	196
0.524568	0	9	202
0.0558599	0	7	187
0.0746734	0	3	179
0.386145	0	6	172
0.0423992	0	2	215
0.336092	0	5	185
0.435932	0	6	198
0.693369	1		0
0.395367	1	12	110
0.740136	1		12
0.515646	1		4
0.0480164	0	3	195
0.0719535	0	3	194
0.0517567	0	3	188
0.0756372	0	3	182
0.103058	0	0	190
0.154783	0	12	195
0.911594	1		1
0.0608947	0	3	222
0.155412	1	13	66
0.44561	0	12	190
0.710888	1		36
0.33383	0	26	197
0.124498	0	2	177
0.755777	1		2
0.0475978	0	7	187
0.128157	0	3	207
0.578365	1		13
0.348349	0	4	183
0.038605	0	5	190
0.0921312	0	3	173
0.246332	0	4	183
0.383352	1	11	18
0.131388	0	4	194
0.189695	0	3	198
0.213317	1	6	8
0.353826	1	13	103
0.687851	1	22	135
0.449274	0	26	204
0.0920491	0	3	217
0.575786	0	11	179
0.77156	1		6
0.529523	1		2
0.584981	1	11	38
0.0670271	0	2	182
0.374045	1	6	145
0.468345	0	1	203
0.403249	0	14	199
0.182764	0	1	182
0.0593175	0	3	184
0.0787035	0	2	221
0.176889	0	9	185
0.104612	0	3	176
0.19521	0	8	194
0.803066	0	17	197
0.425997	0	5	182
0.376024	1	5	33
0.408523	1	2	173
0.24393	1	11	27
0.457727	0	6	151
0.0329781	0	4	186
0.269139	0	6	188
0.0568107	0	2	176
0.0448698	0	2	189
0.416765	0	11	185
0.0827168	0	2	194
0.279123	1	11	25
0.492668	1		7
0.0807688	1	12	86
0.451713	0		190
0.628918	0	3	184
0.0929392	0	4	184
0.473748	0	20	201
0.399331	1	9	115
0.53529	1		8
0.230422	0	2	175
0.571436	1		1
0.0460381	0	2	193
0.120893	0	5	185
0.16577	0	2	176
0.0455394	0	5	185
0.899353	1		16
0.0610003	0	3	185
0.452659	0	5	176
0.534671	1		0
0.0561411	0	11	197
0.255825	1		28
0.545912	0	14	191
0.395577	1		0
0.434137	0	4	185
0.403507	1	10	55
0.0643542	0	2	190
0.0390145	1	3	4
0.0511323	0	3	183
0.805744	1		1
0.259785	1	3	55
0.266788	1	2	104
0.122261	0	14	202
0.375243	1	12	68
0.644949	1		3
0.535585	1		16
0.277307	1	26	95
0.0386955	0	2	209
0.374512	0	11	190
0.131018	0	11	178
0.44993	1		10
0.27347	1	7	29
0.0347296	0	5	185
0.0393633	0	1	209
0.188148	0	6	189
0.0788947	0	7	188
0.0494262	0	3	167
0.764307	1		1
0.0500825	0	3	183
0.17415	0	8	201
0.197139	0	11	188
0.0939084	1		13
0.0582611	0	3	183
0.205078	0	3	183
0.508791	0	4	177
0.0958758	1	13	192
0.0750665	0	1	174
0.430309	0	2	145
0.182967	1	1	59
0.513073	1		3
0.116265	0	5	185
0.171603	0	5	182
0.0405953	0	7	210
0.257155	1	9	137
0.27074	0	14	217
0.457242	0	14	192
0.468759	0	24	203
0.905154	1		0
0.0382506	0	2	186
0.0539653	1	2	20
0.182433	0		188
0.0416052	0	2	183
0.172735	1		12
0.157407	0	10	190
0.868814	1		0
0.512172	0	8	184
0.174569	0	4	189
0.052344	0	2	182
0.385741	1	32	172
0.125439	1	7	13
0.397749	0	4	181
0.325146	0	3	271
0.299007	0	7	194
0.0578442	0	2	175
0.602286	1	10	18
0.510131	0	14	191
0.708808	1		4
0.0611469	0	1	199
0.034238	0	5	188
0.287169	0	11	181
0.642268	0	13	191
0.589412	1		1
0.42429	0	5	179
0.840821	1		3
0.136263	0	6	176
0.363634	1	2	10
0.36521	1		25
0.149921	0	1	181
0.741428	1		1
0.210953	0	2	175
0.162224	0	3	180
0.692015	1		11
0.0539645	0	2	226
0.269674	0	11	207
0.202415	1		3
0.266171	0		2
0.0378294	0	6	202
0.620656	1		5
0.309115	1	9	43
0.85789	1		0
0.19275	1		14
0.141793	0	1	174
0.704599	0		187
0.335393	0	12	194
0.348039	0	5	174
0.515811	1		47
0.231335	1		0
0.153643	0	2	188
0.0491466	0	2	196
0.400116	0	165	349
0.820613	1		2
0.124805	0	7	186
0.400307	1		0
0.387048	1	4	80
0.234334	0	8	190
0.624576	1		18
0.0936836	0	1	187
0.160598	0	3	179
0.583688	0	8	169
0.102392	0	1	181
0.101008	0	3	183
0.190041	0	6	186
0.175869	0	3	183
0.118376	0	2	184
0.153137	0	18	198
0.086715	0	5	215
0.063747	0	3	189
0.107495	0	2	195
0.0647447	0	2	42
0.748969	1		1
0.0508035	0	3	212
0.387341	0	42	231
0.125329	0	17	198
0.0418241	0	2	178
0.173251	1	4	71
0.304342	0	3	189
0.108743	0	6	184
0.120484	0	2	183
0.557214	0	7	186
0.861613	1		5
0.204901	0	3	225
0.334726	0	10	185
0.0396688	0	4	193
0.0788367	0	1	181
0.0605607	0	5	195
0.457741	0	10	179
0.843858	1		1
0.16594	0	4	174
0.216526	0	16	198
0.466192	1	13	83
0.538998	0	22	222
0.11459	0	3	183
0.140995	0	8	8
0.233063	1	1	103
0.113422	1	9	16
0.216736	0	2	260
0.273963	1	2	126
0.314748	0	8	188
0.110885	0	2	191
0.0803356	0	2	243
0.263316	0	3	223
0.117601	1	8	60
0.16519	0	2	213
0.0948996	0	3	197
0.711305	1		1
0.032472	0	2	180
0.0438637	0	1	181
0.795848	1		2
0.344598	1	1	9
0.129057	0	3	178
0.0575161	0	1	172
0.732581	1		7
0.308497	1		8
0.810784	1	2	7
0.693616	1		9
0.444661	0	2	198
0.0439699	0	3	189
0.0640216	0	3	183
0.781255	1		3
0.0386986	0	0	195
0.486893	0	3	196
0.105882	0	4	179
0.0924598	0	3	185
0.0368394	0	6	190
0.218467	0	14	194
0.420436	1		23
0.104146	0	4	179
0.704522	1		1
0.301331	0	3	183
0.342396	1	4	39
0.314244	1	4	29
0.45662	0	21	208
0.055383	0	3	185
0.322761	1	5	155
0.0738183	0	5	145
0.418368	1	7	28
0.217443	0	1	183
0.868996	1		22
0.405611	0	13	167
0.0583279	0	1	221
0.0399961	0	6	187
0.75916	1		0
0.264289	1		23
0.390953	1	10	11
0.706584	1	46	123
0.575509	1		4
0.325943	0	10	190
0.148977	0	1	185
0.801151	1		14
0.80528	1	12	47
0.190167	1		1
0.697529	1	5	77
0.905247	1		0
0.258789	0	35	229
0.103795	0	11	183
0.9093	1		0
0.0949779	0	6	186
0.0824684	1		16
0.0733372	0	4	183
0.434139	0	3	182
0.0868574	0	3	182
0.186987	0	4	179
0.435367	1	7	15
0.338241	0	7	189
0.288355	1	2	119
0.657258	1		1
0.279893	0	9	190
0.113951	0		189
0.114694	0	3	190
0.0850447	0	5	189
0.429847	0	6	187
0.395938	0	9	182
0.447366	0	4	181
0.596852	1	31	62
0.277666	0	4	184
0.114099	0	2	86
0.107453	0	7	196
0.0491898	0	3	176
0.638922	1	21	50
0.69717	1		5
0.654333	1	14	136
0.630867	1		2
0.107228	0	3	183
0.808098	1		1
0.118165	0	14	195
0.143117	0	2	176
0.89864	1		1
0.130196	0	5	179
0.312336	0	21	197
0.181334	0	8	188
0.368879	0	3	192
0.477701	0	18	184
0.089773	0	2	184
0.0633643	0	3	183
0.641952	1		1
0.234307	0	1	200
0.0651969	0	3	191
0.564925	0	5	52
0.670571	0	7	186
0.224922	1	0	44
0.350196	1	12	45
0.03806	0	4	197
0.193929	1	22	88
0.0487901	0	2	166
0.329456	0	19	198
0.214665	0	2	185
0.774089	0	10	181
0.219527	1		20
0.103483	0	3	196
0.798778	1		0
0.0470703	0	2	179
0.449115	0	18	197
0.330398	0	8	203
0.258816	0	15	197
0.691076	1	19	64
0.791794	1		0
0.188445	0	7	191
0.0524104	0	4	198
0.0397361	0	2	182
0.639727	1		0
0.0619805	0		45
0.149621	1	5	50
0.114355	0	2	183
0.710632	1	2	21
0.0570504	0	3	194
0.33239	0	4	187
0.0790352	0	7	191
0.186182	0	3	199
0.130899	0	6	245
0.146542	0	34	206
0.442364	0	3	185
0.0429505	0	3	192
0.0614938	0	4	183
0.298101	0	2	181
0.157242	0		210
0.64208	0	4	183
0.10318	0	5	200
0.370733	0	27	209
0.679261	0	7	160
0.125541	0	2	175
0.0911758	0	1	192
0.72803	1		0
0.0648805	0	3	179
0.109938	0	5	179
0.10433	0	1	174
0.138837	1	14	206
0.507792	1	12	13
0.66989	1		3
0.423858	0	10	163
0.34277	1	16	114
0.0419484	0	4	202
0.277827	1	5	6
0.214974	0	4	208
0.299327	1		1
0.836478	1		0
0.785949	1	9	168
0.473438	1		1
0.834233	1	14	29
0.0540513	0	5	185
0.903179	1		3
0.0644696	0	7	180
0.360045	1	12	27
0.0633481	0	0	101
0.0653123	0	2	178
0.0800217	1		18
0.634994	1		12
0.36989	0	13	221
0.216328	0	8	184
0.286985	0		246
0.869132	1		0
0.0613865	0	1	175
0.209023	0	6	194
0.397663	1	3	41
0.0727058	0	0	168
0.802587	1		6
0.389011	1		5
0.0931943	0	7	182
0.0615249	0	5	222
0.463645	1		11
0.226865	0	2	182
0.0719616	0	3	181
0.0652788	0	3	193
0.334041	1	2	77
0.0519597	0	5	209
0.907031	0	16	230
0.716876	0	16	189
0.0468636	0	1	175
0.0846516	0	2	181
0.898253	1		1
0.32043	0	3	178
0.718704	1		0
0.222838	0	7	193
0.44819	1		8
0.450661	0	27	211
0.0772054	0	5	184
0.426119	1	13	84
0.558103	1		1
0.051215	0	4	183
0.536934	1	13	46
0.829828	1		0
0.0416239	0	9	189
0.0857111	0	2	199
0.682747	0	2	174
0.0700375	0	3	184
0.919621	1		0
0.0475056	0	3	184
0.138095	0	4	177
0.191612	0	6	188
0.0712157	0	6	186
0.0932912	0	1	170
0.187064	1		0
0.688976	1		12
0.0903437	0	7	189
0.0774948	0	2	180
0.0381981	0	21	192
0.669449	1	7	43
0.865867	1	8	115
0.241594	0	4	169
0.123785	0	5	83
0.0496161	0	3	218
0.062399	0	6	182
0.0491097	0	1	187
0.459947	0	4	209
0.0605096	0	3	186
0.275038	0		203
0.213048	1		9
0.247166	0	12	194
0.146226	1	9	112
0.595809	0	6	186
0.124287	0	3	176
0.186367	0	6	185
0.0873081	0	2	203
0.0960642	0	9	188
0.108873	0	6	206
0.0438067	0	3	208
0.563549	1		3
0.211759	0	2	184
0.324654	0	15	197
0.790458	1	11	73
0.0597255	0	2	213
0.678786	0		173
0.130604	0	12	195
0.428	1		2
0.651323	0	8	194
0.0777465	0	5	191
0.0347841	0	4	181
0.0835333	0	1	198
0.27189	0	2	221
0.372759	0	4	225
0.400996	0	6	186
0.128452	0	2	183
0.0611463	0	3	196
0.825137	1		0
0.0543484	0	6	182
0.166316	0	7	188
0.0319625	0	2	190
0.326686	0	3	181
0.207722	0	5	200
0.352486	1		3
0.0680708	0	3	176
0.830135	1		2
0.608701	1		0
0.0898029	0	3	192
0.23918	0	6	196
0.415277	0	11	194
0.888763	1		0
0.37366	1	7	15
0.378038	0	11	184
0.0664933	0	1	168
0.0462969	0	3	181
0.296391	0	7	213
0.04319	0	2	188
0.0678031	0	7	188
0.0454896	0	6	109
0.423258	0	11	207
0.109145	0	4	177
0.0527164	0	4	225
0.221816	1	11	101
0.883829	1		3
0.418891	1	12	68
0.135764	0	4	172
0.0391106	0	2	192
0.884737	1		4
0.0445801	0		0
0.0915134	0	3	182
0.0468677	0		217
0.135015	0	10	192
0.278911	0	3	217
0.176474	0	6	11
0.810989	1		4
0.162263	0	19	197
0.336537	0	1	174
0.224895	0	3	177
0.650428	1		8
0.607448	1		2
0.30614	0	9	216
0.192432	1	0	42
0.176201	0	2	184
0.470505	1	6	176
0.404899	1	27	124
0.116121	0	6	187
0.0484364	0	3	197
0.646992	1	8	14
0.541987	0	3	185
0.229013	1	6	31
0.410685	1	35	166
0.156079	0	1	174
0.0794188	0	2	182
0.513054	1	7	138
0.0345674	0	2	182
0.290823	0	3	176
0.0746901	0	3	178
0.0677498	0	2	189
0.437155	1	11	185
0.244574	1		76
0.24528	1	3	113
0.827462	1		6
0.240076	0	4	178
0.859419	1		2
0.507156	0	12	193
0.234028	0	5	179
0.110571	0	10	194
0.217106	1		12
0.102495	0	3	173
0.342025	1	10	16
0.0412488	0	3	185
0.786521	1		1
0.764049	1		1
0.158585	1	4	87
0.0778023	0	0	174
0.176232	0	10	183
0.0456923	0	5	186
0.748324	0	15	195
0.124307	0	1	224
0.154044	0	31	211
0.0547623	0	2	183
0.044001	0	4	197
0.044768	0	5	188
0.0665393	0	4	174
0.24931	1	6	157
0.0946795	1	10	109
0.786421	1		5
0.122131	1	3	162
0.411057	1		10
0.522629	0	10	195
0.543621	1	5	175
0.343892	0	0	171
0.115989	0	6	186
0.164124	0	9	189
0.0823755	1	6	224
0.131755	0	3	204
0.839697	0	9	222
0.11084	0	5	183
0.419996	0		184
0.0818766	0	3	186
0.0736876	0	6	188
0.182599	0	1	188
0.75634	1	7	55
0.920777	1		2
0.205249	0	3	195
0.316262	1		8
0.0580788	0	3	185
0.229174	0	4	182
0.722239	0	7	188
0.627794	0	10	199
0.30436	1	6	158
0.0816076	0	1	184
0.401983	0	5	175
0.0392441	0	2	189
0.117842	0	3	185
0.54665	1		11
0.267754	0	3	168
0.0516805	0	7	186
0.0457006	0	0	190
0.0443322	0	1	194
0.112558	0	1	174
0.191822	1	21	89
0.410562	0	2	177
0.633405	1		11
0.117926	0	2	213
0.583642	0	19	184
0.201673	0	8	188
0.859809	0	5	179
0.879209	1	40	66
0.173358	0	2	223
0.26165	1	5	14
0.532076	1	17	46
0.31879	1		1
0.288981	0	9	190
0.272158	1		13
0.817867	1		3
0.248362	0	5	179
0.2035	0	5	193
0.248823	1		41
0.410691	1	4	23
0.932733	1	27	66
0.630944	1	6	10
0.180495	1	4	50
0.147206	0	4	172
0.0386438	0	6	186
0.316751	1	8	110
0.907442	1		0
0.0731915	0	3	178
0.0529786	0	2	183
0.256733	1	8	33
0.315816	0	1	176
0.841426	1		3
0.891356	1		5
0.0812765	0	11	190
0.373733	0	12	192
0.127007	0	6	189
0.125022	1	10	172
0.877204	1	2	87
0.0943496	0	1	176
0.304252	0	3	182
0.0878038	0	2	198
0.123612	0	3	187
0.044957	0	1	194
0.143171	0	2	187
0.634597	1	6	9
0.193075	1	3	27
0.126197	0		5
0.121097	0	15	192
0.185775	0	6	186
0.043628	0	3	188
0.634013	1	7	24
0.86777	1		5
0.0680315	0	3	185
0.0691329	0	3	198
0.153065	0	5	178
0.0622823	0	5	400
0.17305	0	4	186
0.228829	0	1	185
0.366309	1	2	80
0.213297	0	5	179
0.0938672	0	3	176
0.610163	0	9	207
0.0756645	0	9	198
0.206992	0	7	175
0.523542	1	2	22
0.321911	1	10	48
0.79588	1		6
0.855004	1		2
0.854421	1		0
0.0802215	0	5	184
0.785104	1	14	105
0.503024	1		22
0.0840807	1	2	117
0.115137	0	2	182
0.887287	0	16	199
0.122927	0	4	184
0.280258	0	12	12
0.323048	1	6	9
0.891918	1		0
0.219327	0	3	188
0.796828	1		2
0.345199	1		8
0.340091	0	7	220
0.403709	0	7	187
0.934375	1		2
0.353467	1	8	52
0.132815	0	3	184
0.594418	1	17	30
0.299374	0	5	222
0.836845	1		4
0.0492389	0	3	213
0.0875002	1		9
0.893176	1		1
0.337943	0	4	177
0.0697201	0	7	188
0.225116	0	7	190
0.463155	0	1	177
0.50541	0	4	179
0.478147	1		2
0.873436	1		1
0.102138	0	3	176
0.249081	0	4	226
0.0354247	0	3	183
0.121901	0	4	183
0.398225	0	2	183
0.478116	0	3	366
0.846743	1		2
0.0350028	0	3	192
0.104832	0	16	209
0.299028	0	2	209
0.708796	1		4
0.299167	0	2	183
0.125794	0	7	173
0.106208	0	5	201
0.0990712	0	6	191
0.343315	1	9	165
0.0757043	0	3	185
0.300351	0	3	176
0.0423741	0	6	184
0.122472	0	4	194
0.710921	0	5	187
0.779868	1	5	100
0.535165	1	6	7
0.60602	1		20
0.28617	0	2	182
0.659792	0	5	225
0.15949	0	3	201
0.304123	0	2	183
0.401114	1		1
0.64759	0	3	224
0.0895878	0		176
0.388039	0	22	202
0.497178	1	6	88
0.88185	1		1
0.307967	0	9	219
0.203591	0	2	181
0.290227	0		178
0.0450644	0	4	188
0.503103	1	3	13
0.232316	1	3	157
0.160127	0	0	49
0.0424408	0	1	185
0.0529172	0	17	195
0.0392345	0	2	173
0.547975	0	6	181
0.198686	0	2	177
0.784359	1		1
0.0536277	0	2	203
0.0606839	0	5	182
0.118612	1	8	129
0.611884	0	20	175
0.156917	0	3	182
0.0429492	0	8	188
0.526099	1	44	93
0.329739	1		34
0.170014	0	2	2
0.152318	0	18	203
0.374696	0	2	203
0.0922677	0	5	187
0.922984	1		0
0.235872	0	7	188
0.0610831	0	10	190
0.0829992	0	3	197
0.149079	0	4	177
0.225987	0	2	176
0.651141	1		11
0.081385	0	7	197
0.570044	1		33
0.149837	0	10	185
0.230614	0	5	188
0.674235	0	22	201
0.627925	1		3
0.794141	1		3
0.439948	1		1
0.421367	0	3	174
0.248464	0	2	200
0.219019	0	6	186
0.851206	1		5
0.929881	1		2
0.580114	0	1	202
0.105062	0	3	218

## Sheet: figure_s1a
FPR	Sensitivity	Threshold	Site	Site_AUC
0.0294118	0.358491	0.687851	Kampala	| AUROC = 0.786
0.174419	0.581818	0.44819	Banfora	| AUROC = 0.797
0.581081	0.948718	0.112558	Blantyre	| AUROC = 0.857
0.906977	1	0.0746901	Banfora	| AUROC = 0.797
0	0.025641	0.898253	Blantyre	| AUROC = 0.857
0.192308	0.818182	0.288355	Kilifi	| AUROC = 0.933
0.0405405	0.384615	0.543621	Blantyre	| AUROC = 0.857
0.307692	0.753425	0.45516	Migori	| AUROC = 0.813
0.0192308	0.150685	0.891918	Migori	| AUROC = 0.813
0.216216	0.794872	0.279123	Blantyre	| AUROC = 0.857
0.0694444	0.714286	0.216526	Matlab	| AUROC = 0.847
0.138889	0.714286	0.086715	Matlab	| AUROC = 0.847
0.0416667	0.571429	0.342396	Matlab	| AUROC = 0.847
0.0405405	0.282051	0.644949	Blantyre	| AUROC = 0.857
0.756757	1	0.0727058	Blantyre	| AUROC = 0.857
0.634615	0.972603	0.174569	Migori	| AUROC = 0.813
0	0.128205	0.781255	Blantyre	| AUROC = 0.857
0	0.318182	0.836478	Kilifi	| AUROC = 0.933
0.795455	1	0.0475978	Dhaka	| AUROC = 0.814
0.897727	1	0.0435631	Dhaka	| AUROC = 0.814
0.421569	0.773585	0.272158	Kampala	| AUROC = 0.786
1	1	0.0329781	Mbagathi	| AUROC = 0.781
0.215909	0.75	0.187064	Dhaka	| AUROC = 0.814
0.0576923	0.342466	0.786521	Migori	| AUROC = 0.813
0.384615	0.835616	0.374696	Migori	| AUROC = 0.813
0.0405405	0.305556	0.507792	Karachi	| AUROC = 0.786
0.0465116	0.418182	0.666099	Banfora	| AUROC = 0.797
0.269231	1	0.157242	Kilifi	| AUROC = 0.933
0.556818	0.9	0.0712157	Dhaka	| AUROC = 0.814
0.361111	0.857143	0.063747	Matlab	| AUROC = 0.847
0.982456	1	0.0329781	Mbagathi	| AUROC = 0.781
0.674419	0.909091	0.143117	Banfora	| AUROC = 0.797
0.55814	0.890909	0.185775	Banfora	| AUROC = 0.797
0.189189	0.769231	0.308497	Blantyre	| AUROC = 0.857
0.743243	1	0.115989	Karachi	| AUROC = 0.786
0.0113636	0.1	0.692015	Dhaka	| AUROC = 0.814
0.558824	0.90566	0.178882	Kampala	| AUROC = 0.786
0.627451	0.924528	0.128452	Kampala	| AUROC = 0.786
0.923077	1	0.062399	Migori	| AUROC = 0.813
0.365385	1	0.110571	Kilifi	| AUROC = 0.933
0	0.571429	0.459947	Matlab	| AUROC = 0.847
0.137255	0.584906	0.468759	Kampala	| AUROC = 0.786
0.906977	0.981818	0.0807688	Banfora	| AUROC = 0.797
0	0.155556	0.851206	Mbagathi	| AUROC = 0.781
0.403509	0.777778	0.265689	Mbagathi	| AUROC = 0.781
0.689189	1	0.121901	Karachi	| AUROC = 0.786
0.704545	0.9	0.0552892	Dhaka	| AUROC = 0.814
0.0294118	0.264151	0.718704	Kampala	| AUROC = 0.786
0.0588235	0.415094	0.634994	Kampala	| AUROC = 0.786
0.313953	0.727273	0.353826	Banfora	| AUROC = 0.797
0.305556	0.857143	0.0661065	Matlab	| AUROC = 0.847
0.513514	0.972222	0.148977	Karachi	| AUROC = 0.786
0.588235	0.924528	0.162263	Kampala	| AUROC = 0.786
0.972973	1	0.0396688	Karachi	| AUROC = 0.786
0.405405	0.777778	0.228829	Karachi	| AUROC = 0.786
0	0.311111	0.744346	Mbagathi	| AUROC = 0.781
0.0576923	0.328767	0.795848	Migori	| AUROC = 0.813
0.941176	1	0.052344	Kampala	| AUROC = 0.786
0.00980392	0.113208	0.80528	Kampala	| AUROC = 0.786
0.210526	0.533333	0.439948	Mbagathi	| AUROC = 0.781
0.607843	0.924528	0.152318	Kampala	| AUROC = 0.786
0.611111	0.857143	0.0444994	Matlab	| AUROC = 0.847
0.105263	0.444444	0.553877	Mbagathi	| AUROC = 0.781
0.666667	0.857143	0.0429505	Matlab	| AUROC = 0.847
0.397727	0.9	0.114694	Dhaka	| AUROC = 0.814
0.738636	0.95	0.0524104	Dhaka	| AUROC = 0.814
0.157895	0.466667	0.503024	Mbagathi	| AUROC = 0.781
0.027027	0.25	0.541987	Karachi	| AUROC = 0.786
0.423077	0.863014	0.337943	Migori	| AUROC = 0.813
0.697674	0.927273	0.136781	Banfora	| AUROC = 0.797
0.0294118	0.301887	0.710888	Kampala	| AUROC = 0.786
0.490196	0.849057	0.207722	Kampala	| AUROC = 0.786
0.0675676	0.512821	0.477812	Blantyre	| AUROC = 0.857
0.578947	0.866667	0.176201	Mbagathi	| AUROC = 0.781
0.0116279	0.309091	0.748969	Banfora	| AUROC = 0.797
0.0813953	0.563636	0.497119	Banfora	| AUROC = 0.797
0.438596	0.822222	0.244574	Mbagathi	| AUROC = 0.781
0.186047	0.6	0.430309	Banfora	| AUROC = 0.797
0.263158	0.711111	0.335393	Mbagathi	| AUROC = 0.781
0.0416667	0.714286	0.278911	Matlab	| AUROC = 0.847
0.988636	1	0.034238	Dhaka	| AUROC = 0.814
0	0.333333	0.734932	Mbagathi	| AUROC = 0.781
0.0576923	0.545455	0.529523	Kilifi	| AUROC = 0.933
0.852941	0.981132	0.0774948	Kampala	| AUROC = 0.786
0.0930233	0.563636	0.484725	Banfora	| AUROC = 0.797
0.944444	1	0.0347296	Matlab	| AUROC = 0.847
0.764706	0.943396	0.0948996	Kampala	| AUROC = 0.786
0.472973	0.805556	0.193075	Karachi	| AUROC = 0.786
0.254902	0.679245	0.387341	Kampala	| AUROC = 0.786
0.0675676	0.487179	0.492668	Blantyre	| AUROC = 0.857
0	0.0555556	0.760857	Karachi	| AUROC = 0.786
0.833333	0.981132	0.081385	Kampala	| AUROC = 0.786
0.918919	1	0.0568107	Blantyre	| AUROC = 0.857
0.00980392	0.0188679	0.89864	Kampala	| AUROC = 0.786
0.918605	1	0.0618134	Banfora	| AUROC = 0.797
0.754902	0.943396	0.0953038	Kampala	| AUROC = 0.786
0.306818	0.85	0.136934	Dhaka	| AUROC = 0.814
0.391892	0.897436	0.171603	Blantyre	| AUROC = 0.857
0.647059	0.924528	0.120465	Kampala	| AUROC = 0.786
0.121622	0.641026	0.342025	Blantyre	| AUROC = 0.857
0.837838	1	0.0850447	Karachi	| AUROC = 0.786
0.5	0.923077	0.141793	Blantyre	| AUROC = 0.857
0.337838	0.871795	0.206232	Blantyre	| AUROC = 0.857
0.545455	0.9	0.0722947	Dhaka	| AUROC = 0.814
0	0.0454545	0.884737	Kilifi	| AUROC = 0.933
0.313725	0.735849	0.326866	Kampala	| AUROC = 0.786
0.0697674	0.545455	0.515811	Banfora	| AUROC = 0.797
0.117647	0.509434	0.529844	Kampala	| AUROC = 0.786
0.72549	0.924528	0.102495	Kampala	| AUROC = 0.786
0.625	0.857143	0.0443322	Matlab	| AUROC = 0.847
0.104651	0.563636	0.478116	Banfora	| AUROC = 0.797
0.0576923	0.636364	0.403709	Kilifi	| AUROC = 0.933
0.891892	1	0.0578442	Blantyre	| AUROC = 0.857
0.0135135	0.179487	0.716876	Blantyre	| AUROC = 0.857
0.578431	0.90566	0.172735	Kampala	| AUROC = 0.786
0.875	1	0.03806	Matlab	| AUROC = 0.847
0.420455	0.9	0.108577	Dhaka	| AUROC = 0.814
0.115385	0.727273	0.358333	Kilifi	| AUROC = 0.933
0.360465	0.763636	0.316628	Banfora	| AUROC = 0.797
0.480769	1	0.0878038	Kilifi	| AUROC = 0.933
0.593023	0.890909	0.17305	Banfora	| AUROC = 0.797
0.00980392	0.0754717	0.848065	Kampala	| AUROC = 0.786
0.744186	0.945455	0.122131	Banfora	| AUROC = 0.797
0.519608	0.886792	0.186367	Kampala	| AUROC = 0.786
0.0350877	0.422222	0.627922	Mbagathi	| AUROC = 0.781
0.614035	0.866667	0.173251	Mbagathi	| AUROC = 0.781
0.522727	0.9	0.0756645	Dhaka	| AUROC = 0.814
0.686047	0.927273	0.138095	Banfora	| AUROC = 0.797
0.884615	1	0.0665393	Migori	| AUROC = 0.813
0.208333	0.857143	0.0794188	Matlab	| AUROC = 0.847
0.174419	0.6	0.447366	Banfora	| AUROC = 0.797
0	0.288889	0.784359	Mbagathi	| AUROC = 0.781
0.784314	0.943396	0.0875604	Kampala	| AUROC = 0.786
0.0294118	0.226415	0.740136	Kampala	| AUROC = 0.786
0.0961538	0.438356	0.708808	Migori	| AUROC = 0.813
0.843137	0.981132	0.0812765	Kampala	| AUROC = 0.786
0.157895	0.511111	0.470505	Mbagathi	| AUROC = 0.781
0.127451	0.528302	0.522849	Kampala	| AUROC = 0.786
0.942308	1	0.0608947	Migori	| AUROC = 0.813
0.298246	0.711111	0.31879	Mbagathi	| AUROC = 0.781
0.754902	0.924528	0.0958758	Kampala	| AUROC = 0.786
0.232558	0.6	0.415277	Banfora	| AUROC = 0.797
0.0348837	0.4	0.669939	Banfora	| AUROC = 0.797
0.986486	1	0.0347841	Karachi	| AUROC = 0.786
0.0116279	0.345455	0.704599	Banfora	| AUROC = 0.797
0.22093	0.6	0.416765	Banfora	| AUROC = 0.797
0.111111	0.714286	0.117842	Matlab	| AUROC = 0.847
0.288462	0.753425	0.457741	Migori	| AUROC = 0.813
0.705882	0.924528	0.105062	Kampala	| AUROC = 0.786
0.0196078	0.226415	0.748324	Kampala	| AUROC = 0.786
0.569444	0.857143	0.044957	Matlab	| AUROC = 0.847
0.340909	0.85	0.125329	Dhaka	| AUROC = 0.814
0.432432	0.777778	0.221816	Karachi	| AUROC = 0.786
0.395349	0.781818	0.299327	Banfora	| AUROC = 0.797
0.0192308	0.545455	0.557214	Kilifi	| AUROC = 0.933
0.0540541	0.487179	0.50541	Blantyre	| AUROC = 0.857
0.863636	1	0.044001	Dhaka	| AUROC = 0.814
0.0405405	0.435897	0.515646	Blantyre	| AUROC = 0.857
0.173077	0.818182	0.296391	Kilifi	| AUROC = 0.933
0	0	0.929881	Banfora	| AUROC = 0.797
0.148649	0.388889	0.398225	Karachi	| AUROC = 0.786
0.173077	0.616438	0.60602	Migori	| AUROC = 0.813
0.202703	0.794872	0.300351	Blantyre	| AUROC = 0.857
0.614035	0.888889	0.164124	Mbagathi	| AUROC = 0.781
0.375	0.9	0.116121	Dhaka	| AUROC = 0.814
0.418605	0.8	0.27347	Banfora	| AUROC = 0.797
0.0961538	0.452055	0.697529	Migori	| AUROC = 0.813
0.418605	0.854545	0.24931	Banfora	| AUROC = 0.797
0.027027	0.222222	0.54665	Karachi	| AUROC = 0.786
0	0.0273973	0.919621	Migori	| AUROC = 0.813
0.676471	0.924528	0.113951	Kampala	| AUROC = 0.786
0.631579	0.911111	0.153137	Mbagathi	| AUROC = 0.781
0.459459	0.805556	0.19521	Karachi	| AUROC = 0.786
0.326923	1	0.118376	Kilifi	| AUROC = 0.933
0.0192308	0.123288	0.899353	Migori	| AUROC = 0.813
0.175676	0.666667	0.322761	Blantyre	| AUROC = 0.857
0.25	0.69863	0.497178	Migori	| AUROC = 0.813
0.0576923	0.383562	0.774089	Migori	| AUROC = 0.813
0.0350877	0.377778	0.66989	Mbagathi	| AUROC = 0.781
0.594595	0.972222	0.128157	Karachi	| AUROC = 0.786
0	0.0188679	0.907031	Kampala	| AUROC = 0.786
0.0972222	0.714286	0.131755	Matlab	| AUROC = 0.847
0.847222	1	0.0386955	Matlab	| AUROC = 0.847
0.77451	0.943396	0.0915134	Kampala	| AUROC = 0.786
0.0232558	0.363636	0.693369	Banfora	| AUROC = 0.797
0.0196078	0.132075	0.801151	Kampala	| AUROC = 0.786
0.784091	0.95	0.0483389	Dhaka	| AUROC = 0.814
0.77193	1	0.0757043	Mbagathi	| AUROC = 0.781
0.851351	1	0.0790352	Karachi	| AUROC = 0.786
0.0961538	0.383562	0.755777	Migori	| AUROC = 0.813
0.0116279	0.109091	0.836845	Banfora	| AUROC = 0.797
0.175676	0.444444	0.373733	Karachi	| AUROC = 0.786
0.205882	0.603774	0.428906	Kampala	| AUROC = 0.786
0.386364	0.9	0.115213	Dhaka	| AUROC = 0.814
0.5	0.944444	0.16519	Karachi	| AUROC = 0.786
0.861111	1	0.038605	Matlab	| AUROC = 0.847
0.0810811	0.512821	0.466192	Blantyre	| AUROC = 0.857
0.0405405	0.25	0.535165	Karachi	| AUROC = 0.786
0.189189	0.472222	0.36989	Karachi	| AUROC = 0.786
0.245614	0.6	0.410685	Mbagathi	| AUROC = 0.781
0.0405405	0.307692	0.624576	Blantyre	| AUROC = 0.857
0.807018	1	0.0722618	Mbagathi	| AUROC = 0.781
0.77193	0.977778	0.0800217	Mbagathi	| AUROC = 0.781
0.932432	1	0.0633481	Karachi	| AUROC = 0.786
0.193182	0.7	0.198153	Dhaka	| AUROC = 0.814
0.708333	0.857143	0.0418241	Matlab	| AUROC = 0.847
0.318182	0.85	0.135015	Dhaka	| AUROC = 0.814
0.0686275	0.45283	0.627794	Kampala	| AUROC = 0.786
0.5	0.9	0.0777465	Dhaka	| AUROC = 0.814
0.215909	0.8	0.178256	Dhaka	| AUROC = 0.814
0.173077	0.643836	0.583688	Migori	| AUROC = 0.813
0	0.0909091	0.868986	Kilifi	| AUROC = 0.933
0.837838	1	0.0625293	Blantyre	| AUROC = 0.857
0.509804	0.867925	0.19275	Kampala	| AUROC = 0.786
0.656863	0.924528	0.116265	Kampala	| AUROC = 0.786
0.0810811	0.361111	0.434139	Karachi	| AUROC = 0.786
0.608108	0.948718	0.103795	Blantyre	| AUROC = 0.857
0.648649	1	0.122917	Karachi	| AUROC = 0.786
0.127451	0.584906	0.473748	Kampala	| AUROC = 0.786
0	0.0363636	0.890596	Banfora	| AUROC = 0.797
0.980392	1	0.0462969	Kampala	| AUROC = 0.786
0.692308	0.986301	0.129057	Migori	| AUROC = 0.813
0.905405	1	0.0575161	Blantyre	| AUROC = 0.857
0.313953	0.709091	0.35425	Banfora	| AUROC = 0.797
0.134615	0.818182	0.307957	Kilifi	| AUROC = 0.933
0.0196078	0.150943	0.79588	Kampala	| AUROC = 0.786
0.755814	0.981818	0.109938	Banfora	| AUROC = 0.797
0.0465116	0.4	0.666803	Banfora	| AUROC = 0.797
0.343137	0.754717	0.307246	Kampala	| AUROC = 0.786
0.711538	1	0.051548	Kilifi	| AUROC = 0.933
0.385965	0.777778	0.269674	Mbagathi	| AUROC = 0.781
0.288462	1	0.152308	Kilifi	| AUROC = 0.933
0.538462	0.931507	0.244568	Migori	| AUROC = 0.813
0.243243	0.666667	0.30436	Karachi	| AUROC = 0.786
0.108108	0.361111	0.42429	Karachi	| AUROC = 0.786
0.272727	0.85	0.154783	Dhaka	| AUROC = 0.814
0.307692	0.767123	0.451735	Migori	| AUROC = 0.813
0.0588235	0.396226	0.638922	Kampala	| AUROC = 0.786
0.0116279	0.254545	0.764049	Banfora	| AUROC = 0.797
0.22549	0.641509	0.408523	Kampala	| AUROC = 0.786
0.895349	0.981818	0.083364	Banfora	| AUROC = 0.797
0.453488	0.890909	0.224895	Banfora	| AUROC = 0.797
0.284314	0.679245	0.375243	Kampala	| AUROC = 0.786
0.362745	0.754717	0.304123	Kampala	| AUROC = 0.786
0.027027	0.205128	0.682747	Blantyre	| AUROC = 0.857
0.666667	0.924528	0.114355	Kampala	| AUROC = 0.786
0.692308	0.972603	0.130894	Migori	| AUROC = 0.813
0.261364	0.85	0.156917	Dhaka	| AUROC = 0.814
0.430556	0.857143	0.0570504	Matlab	| AUROC = 0.847
0.647727	0.9	0.0583279	Dhaka	| AUROC = 0.814
0.0116279	0.0909091	0.855004	Banfora	| AUROC = 0.797
0.162162	0.444444	0.374512	Karachi	| AUROC = 0.786
0.797297	1	0.103058	Karachi	| AUROC = 0.786
0.461538	1	0.089773	Kilifi	| AUROC = 0.933
0.210526	0.555556	0.434137	Mbagathi	| AUROC = 0.781
0.918919	1	0.0653123	Karachi	| AUROC = 0.786
0.329545	0.85	0.127007	Dhaka	| AUROC = 0.814
0.819444	0.857143	0.0392441	Matlab	| AUROC = 0.847
0.903846	1	0.0643542	Migori	| AUROC = 0.813
0.692308	1	0.0547623	Kilifi	| AUROC = 0.933
0.117647	0.490566	0.535585	Kampala	| AUROC = 0.786
0.486486	0.861111	0.186182	Karachi	| AUROC = 0.786
0.197674	0.6	0.429847	Banfora	| AUROC = 0.797
0.851351	1	0.0619805	Blantyre	| AUROC = 0.857
0.608108	1	0.124805	Karachi	| AUROC = 0.786
0.783784	1	0.103483	Karachi	| AUROC = 0.786
0.990196	1	0.0383787	Kampala	| AUROC = 0.786
0.0196078	0.207547	0.764307	Kampala	| AUROC = 0.786
0.0980392	0.490566	0.542766	Kampala	| AUROC = 0.786
0.0877193	0.422222	0.589412	Mbagathi	| AUROC = 0.781
0.297297	0.846154	0.224922	Blantyre	| AUROC = 0.857
0.22973	0.638889	0.316751	Karachi	| AUROC = 0.786
0.77027	1	0.106208	Karachi	| AUROC = 0.786
0.872093	0.981818	0.0895878	Banfora	| AUROC = 0.797
0.972973	1	0.0468636	Blantyre	| AUROC = 0.857
0.813953	0.981818	0.0991236	Banfora	| AUROC = 0.797
0.932432	1	0.0513255	Blantyre	| AUROC = 0.857
0	0.133333	0.85789	Mbagathi	| AUROC = 0.781
0.0490196	0.396226	0.64208	Kampala	| AUROC = 0.786
0.421053	0.8	0.248823	Mbagathi	| AUROC = 0.781
0.375	0.857143	0.0634183	Matlab	| AUROC = 0.847
0.0961538	0.465753	0.69717	Migori	| AUROC = 0.813
0.375	0.85	0.121986	Dhaka	| AUROC = 0.814
0.0192308	0.136986	0.893176	Migori	| AUROC = 0.813
0.175676	0.717949	0.315816	Blantyre	| AUROC = 0.857
0.884615	1	0.0439699	Kilifi	| AUROC = 0.933
0.954545	1	0.0381981	Dhaka	| AUROC = 0.814
0.0232558	0.345455	0.697602	Banfora	| AUROC = 0.797
0.211538	0.863636	0.277666	Kilifi	| AUROC = 0.933
0.541667	0.857143	0.0468677	Matlab	| AUROC = 0.847
0.5	0.890411	0.273963	Migori	| AUROC = 0.813
0.297297	0.722222	0.269139	Karachi	| AUROC = 0.786
0.945946	1	0.0494262	Blantyre	| AUROC = 0.857
0.202703	0.527778	0.350196	Karachi	| AUROC = 0.786
0.5	1	0.0869693	Kilifi	| AUROC = 0.933
0	0.05	0.840821	Dhaka	| AUROC = 0.814
0.891892	1	0.0766715	Karachi	| AUROC = 0.786
0.581081	0.923077	0.113422	Blantyre	| AUROC = 0.857
0.230769	0.671233	0.546272	Migori	| AUROC = 0.813
0.107843	0.490566	0.538998	Kampala	| AUROC = 0.786
0	0.0909091	0.859809	Banfora	| AUROC = 0.797
0.431373	0.792453	0.264289	Kampala	| AUROC = 0.786
0.653846	0.972603	0.173358	Migori	| AUROC = 0.813
0	0.227273	0.865867	Kilifi	| AUROC = 0.933
0.22973	0.611111	0.32053	Karachi	| AUROC = 0.786
1	1	0.034238	Dhaka	| AUROC = 0.814
0.806818	1	0.0456923	Dhaka	| AUROC = 0.814
0.102273	0.45	0.299167	Dhaka	| AUROC = 0.814
0.211538	0.643836	0.575786	Migori	| AUROC = 0.813
0.491228	0.844444	0.226865	Mbagathi	| AUROC = 0.781
0.283784	0.846154	0.225116	Blantyre	| AUROC = 0.857
0.0581395	0.436364	0.641952	Banfora	| AUROC = 0.797
0.840909	1	0.0450461	Dhaka	| AUROC = 0.814
0.00980392	0.0943396	0.805744	Kampala	| AUROC = 0.786
0.745098	0.924528	0.0960642	Kampala	| AUROC = 0.786
0.0294118	0.283019	0.718138	Kampala	| AUROC = 0.786
0.0392157	0.377358	0.657258	Kampala	| AUROC = 0.786
0.22549	0.660377	0.406882	Kampala	| AUROC = 0.786
0.45614	0.844444	0.237073	Mbagathi	| AUROC = 0.781
0.824561	1	0.0678031	Mbagathi	| AUROC = 0.781
0.0405405	0.487179	0.512172	Blantyre	| AUROC = 0.857
0	0.0444444	0.893866	Mbagathi	| AUROC = 0.781
0.319444	0.857143	0.0657117	Matlab	| AUROC = 0.847
0.788462	1	0.0931085	Migori	| AUROC = 0.813
0.153846	0.520548	0.64131	Migori	| AUROC = 0.813
0.0340909	0.2	0.651323	Dhaka	| AUROC = 0.814
0.423077	1	0.101008	Kilifi	| AUROC = 0.933
0.931373	1	0.0529786	Kampala	| AUROC = 0.786
0.27027	0.694444	0.303225	Karachi	| AUROC = 0.786
0.652778	0.857143	0.04319	Matlab	| AUROC = 0.847
0.911765	1	0.0610831	Kampala	| AUROC = 0.786
0.153846	0.589041	0.617224	Migori	| AUROC = 0.813
0.813725	0.943396	0.0840807	Kampala	| AUROC = 0.786
0.735294	0.924528	0.102392	Kampala	| AUROC = 0.786
0.307692	1	0.132815	Kilifi	| AUROC = 0.933
0.313953	0.745455	0.338241	Banfora	| AUROC = 0.797
0.256757	0.846154	0.240076	Blantyre	| AUROC = 0.857
0.0116279	0.127273	0.829828	Banfora	| AUROC = 0.797
0.576923	1	0.0719535	Kilifi	| AUROC = 0.933
0.561404	0.866667	0.17692	Mbagathi	| AUROC = 0.781
0.0769231	0.681818	0.400996	Kilifi	| AUROC = 0.933
0.0576923	0.369863	0.777646	Migori	| AUROC = 0.813
0	0.0545455	0.888763	Banfora	| AUROC = 0.797
0.693182	0.9	0.055383	Dhaka	| AUROC = 0.814
0.403846	0.849315	0.352486	Migori	| AUROC = 0.813
0.719298	0.911111	0.108873	Mbagathi	| AUROC = 0.781
0.323529	0.735849	0.324654	Kampala	| AUROC = 0.786
0.263158	0.666667	0.353467	Mbagathi	| AUROC = 0.781
0.783784	1	0.0680708	Blantyre	| AUROC = 0.857
0.0116279	0.272727	0.75916	Banfora	| AUROC = 0.797
0.0882353	0.490566	0.559316	Kampala	| AUROC = 0.786
0.527027	0.972222	0.134	Karachi	| AUROC = 0.786
0.170455	0.65	0.203591	Dhaka	| AUROC = 0.814
0.0384615	0.260274	0.839697	Migori	| AUROC = 0.813
0.616279	0.890909	0.160598	Banfora	| AUROC = 0.797
0.807692	1	0.0903282	Migori	| AUROC = 0.813
0.810811	1	0.0647447	Blantyre	| AUROC = 0.857
0.189189	0.794872	0.30614	Blantyre	| AUROC = 0.857
0.794118	0.943396	0.0873081	Kampala	| AUROC = 0.786
0.44186	0.890909	0.225987	Banfora	| AUROC = 0.797
0	0.454545	0.722239	Kilifi	| AUROC = 0.933
0.513514	0.944444	0.149621	Karachi	| AUROC = 0.786
0.0294118	0.339623	0.688976	Kampala	| AUROC = 0.786
0	0	0.917624	Kampala	| AUROC = 0.786
0.196078	0.603774	0.436799	Kampala	| AUROC = 0.786
0.648649	0.948718	0.0943496	Blantyre	| AUROC = 0.857
0.0384615	0.246575	0.843858	Migori	| AUROC = 0.813
0.5	0.849057	0.205078	Kampala	| AUROC = 0.786
0	0.0181818	0.910534	Banfora	| AUROC = 0.797
0.22549	0.603774	0.418891	Kampala	| AUROC = 0.786
0.686275	0.924528	0.11084	Kampala	| AUROC = 0.786
0.702703	1	0.118715	Karachi	| AUROC = 0.786
0.0405405	0.358974	0.575509	Blantyre	| AUROC = 0.857
0.0175439	0.333333	0.710921	Mbagathi	| AUROC = 0.781
0.538462	0.945205	0.241594	Migori	| AUROC = 0.813
0.0961538	0.727273	0.382411	Kilifi	| AUROC = 0.933
0.346154	0.821918	0.389011	Migori	| AUROC = 0.813
0.0384615	0.545455	0.545912	Kilifi	| AUROC = 0.933
0.736842	0.977778	0.0922677	Mbagathi	| AUROC = 0.781
0.486486	0.923077	0.15256	Blantyre	| AUROC = 0.857
0.75	1	0.0500825	Kilifi	| AUROC = 0.933
0.788462	1	0.0475056	Kilifi	| AUROC = 0.933
0.267442	0.6	0.404899	Banfora	| AUROC = 0.797
0.673077	0.972603	0.15949	Migori	| AUROC = 0.813
0.636364	0.9	0.0593175	Dhaka	| AUROC = 0.814
0.151163	0.581818	0.451233	Banfora	| AUROC = 0.797
0.283784	0.694444	0.286985	Karachi	| AUROC = 0.786
0.846154	1	0.0719616	Migori	| AUROC = 0.813
0.395349	0.8	0.296486	Banfora	| AUROC = 0.797
0.977273	1	0.0358394	Dhaka	| AUROC = 0.814
0.0192308	0.178082	0.887287	Migori	| AUROC = 0.813
0.0588235	0.433962	0.630867	Kampala	| AUROC = 0.786
0	0	0.891763	Kilifi	| AUROC = 0.933
0.0882353	0.471698	0.578365	Kampala	| AUROC = 0.786
0.27907	0.654545	0.395938	Banfora	| AUROC = 0.797
0.134615	0.772727	0.345199	Kilifi	| AUROC = 0.933
0.736111	0.857143	0.0412488	Matlab	| AUROC = 0.847
0.846154	1	0.0460381	Kilifi	| AUROC = 0.933
0.230769	0.909091	0.24393	Kilifi	| AUROC = 0.933
0.290698	0.690909	0.378038	Banfora	| AUROC = 0.797
0.970588	1	0.0470703	Kampala	| AUROC = 0.786
0.901961	1	0.0614938	Kampala	| AUROC = 0.786
0	0.0958904	0.905241	Migori	| AUROC = 0.813
0.627907	0.890909	0.157407	Banfora	| AUROC = 0.797
0.346154	0.835616	0.386145	Migori	| AUROC = 0.813
0.476744	0.890909	0.214665	Banfora	| AUROC = 0.797
0.245614	0.577778	0.420436	Mbagathi	| AUROC = 0.781
0.403846	1	0.107228	Kilifi	| AUROC = 0.933
1	1	0.0383787	Kampala	| AUROC = 0.786
0	0.0833333	0.691076	Karachi	| AUROC = 0.786
0.615385	0.972603	0.189695	Migori	| AUROC = 0.813
0.459459	0.897436	0.158585	Blantyre	| AUROC = 0.857
0.5	0.916667	0.165262	Karachi	| AUROC = 0.786
0.307692	0.794521	0.427348	Migori	| AUROC = 0.813
0.701754	0.911111	0.120893	Mbagathi	| AUROC = 0.781
0.526316	0.844444	0.217106	Mbagathi	| AUROC = 0.781
0.675676	1	0.122261	Karachi	| AUROC = 0.786
0.384615	1	0.107495	Kilifi	| AUROC = 0.933
0.125	0.45	0.26165	Dhaka	| AUROC = 0.814
0.363636	0.85	0.122927	Dhaka	| AUROC = 0.814
0.527778	0.857143	0.048257	Matlab	| AUROC = 0.847
0.0581395	0.454545	0.634791	Banfora	| AUROC = 0.797
0.0540541	0.333333	0.451713	Karachi	| AUROC = 0.786
0	0.0727273	0.873436	Banfora	| AUROC = 0.797
0.755814	0.963636	0.117601	Banfora	| AUROC = 0.797
0.0135135	0.222222	0.551006	Karachi	| AUROC = 0.786
0.602273	0.9	0.0648805	Dhaka	| AUROC = 0.814
0.192308	0.643836	0.580114	Migori	| AUROC = 0.813
0	0.177778	0.834233	Mbagathi	| AUROC = 0.781
0.686047	0.909091	0.138837	Banfora	| AUROC = 0.797
0.730769	0.986301	0.118612	Migori	| AUROC = 0.813
0.670455	0.9	0.0558599	Dhaka	| AUROC = 0.814
0.346154	1	0.115137	Kilifi	| AUROC = 0.933
0	0.0222222	0.922984	Mbagathi	| AUROC = 0.781
0.635135	0.948718	0.102138	Blantyre	| AUROC = 0.857
0.264706	0.679245	0.381971	Kampala	| AUROC = 0.786
0	0.181818	0.866653	Kilifi	| AUROC = 0.933
0.0810811	0.333333	0.437155	Karachi	| AUROC = 0.786
0.730769	1	0.11459	Migori	| AUROC = 0.813
0.157895	0.533333	0.452659	Mbagathi	| AUROC = 0.781
0.459459	0.923077	0.156079	Blantyre	| AUROC = 0.857
0.351351	0.722222	0.248464	Karachi	| AUROC = 0.786
0.291667	0.857143	0.0677498	Matlab	| AUROC = 0.847
0.0277778	0.571429	0.368879	Matlab	| AUROC = 0.847
0.22973	0.666667	0.314231	Karachi	| AUROC = 0.786
0.567568	0.972222	0.130899	Karachi	| AUROC = 0.786
0.280702	0.711111	0.325943	Mbagathi	| AUROC = 0.781
0.166667	0.603774	0.449274	Kampala	| AUROC = 0.786
0.388889	0.857143	0.0611463	Matlab	| AUROC = 0.847
0.534884	0.890909	0.198686	Banfora	| AUROC = 0.797
0.0945946	0.564103	0.423858	Blantyre	| AUROC = 0.857
0.554054	0.972222	0.131018	Karachi	| AUROC = 0.786
0.418605	0.872727	0.249081	Banfora	| AUROC = 0.797
0.0961538	0.479452	0.679757	Migori	| AUROC = 0.813
0.0227273	0.15	0.673776	Dhaka	| AUROC = 0.814
0.754386	0.977778	0.0903437	Mbagathi	| AUROC = 0.781
0.596154	1	0.0670271	Kilifi	| AUROC = 0.933
0.826923	1	0.0736876	Migori	| AUROC = 0.813
0.75	0.95	0.0516805	Dhaka	| AUROC = 0.814
0.596154	0.958904	0.206992	Migori	| AUROC = 0.813
0.307692	0.780822	0.428	Migori	| AUROC = 0.813
0	0.244444	0.796828	Mbagathi	| AUROC = 0.781
0.818182	1	0.0455394	Dhaka	| AUROC = 0.814
0.986486	1	0.0382883	Blantyre	| AUROC = 0.857
0.0675676	0.333333	0.442364	Karachi	| AUROC = 0.786
0	0.153846	0.75634	Blantyre	| AUROC = 0.857
0.0294118	0.377358	0.674235	Kampala	| AUROC = 0.786
0.597222	0.857143	0.0445801	Matlab	| AUROC = 0.847
0.140351	0.466667	0.510131	Mbagathi	| AUROC = 0.781
0.365385	0.835616	0.376241	Migori	| AUROC = 0.813
0.442308	1	0.0949779	Kilifi	| AUROC = 0.933
0.777778	0.857143	0.0395318	Matlab	| AUROC = 0.847
0.0526316	0.422222	0.610163	Mbagathi	| AUROC = 0.781
0.444444	0.857143	0.0539645	Matlab	| AUROC = 0.847
0.192982	0.533333	0.444661	Mbagathi	| AUROC = 0.781
0.833333	1	0.0386986	Matlab	| AUROC = 0.847
0.25	0.85	0.166316	Dhaka	| AUROC = 0.814
0.151163	0.563636	0.452739	Banfora	| AUROC = 0.797
0.72973	1	0.118165	Karachi	| AUROC = 0.786
0.5	0.861111	0.182967	Karachi	| AUROC = 0.786
0.45098	0.811321	0.246332	Kampala	| AUROC = 0.786
0.598039	0.924528	0.154044	Kampala	| AUROC = 0.786
0	0	0.911594	Blantyre	| AUROC = 0.857
0.269231	0.712329	0.486699	Migori	| AUROC = 0.813
0.769231	1	0.104146	Migori	| AUROC = 0.813
0.988372	1	0.0392345	Banfora	| AUROC = 0.797
0.929825	1	0.0429492	Mbagathi	| AUROC = 0.781
0.441176	0.811321	0.258789	Kampala	| AUROC = 0.786
0.0116279	0.163636	0.825137	Banfora	| AUROC = 0.797
0.255814	0.6	0.410562	Banfora	| AUROC = 0.797
0.527027	0.923077	0.125541	Blantyre	| AUROC = 0.857
0.134615	0.727273	0.352635	Kilifi	| AUROC = 0.933
0.303922	0.716981	0.336092	Kampala	| AUROC = 0.786
0.418605	0.818182	0.259785	Banfora	| AUROC = 0.797
0.147059	0.603774	0.457242	Kampala	| AUROC = 0.786
0.486111	0.857143	0.0517567	Matlab	| AUROC = 0.847
0.519231	0.90411	0.267754	Migori	| AUROC = 0.813
0.230769	0.954545	0.231335	Kilifi	| AUROC = 0.933
0.0581395	0.472727	0.602286	Banfora	| AUROC = 0.797
0.297297	0.694444	0.277827	Karachi	| AUROC = 0.786
0.0384615	0.205479	0.871127	Migori	| AUROC = 0.813
0.813725	0.962264	0.083671	Kampala	| AUROC = 0.786
0.965909	1	0.0380732	Dhaka	| AUROC = 0.814
0	0.409091	0.785949	Kilifi	| AUROC = 0.933
0.472973	0.861111	0.187178	Karachi	| AUROC = 0.786
0.472973	0.833333	0.192432	Karachi	| AUROC = 0.786
0.892157	0.981132	0.0633643	Kampala	| AUROC = 0.786
0.864865	1	0.0778023	Karachi	| AUROC = 0.786
0.324324	0.871795	0.213297	Blantyre	| AUROC = 0.857
0.193182	0.65	0.202415	Dhaka	| AUROC = 0.814
0.511628	0.890909	0.210953	Banfora	| AUROC = 0.797
0.382353	0.773585	0.290823	Kampala	| AUROC = 0.786
0.277778	0.857143	0.0680315	Matlab	| AUROC = 0.847
0.789474	1	0.0738183	Mbagathi	| AUROC = 0.781
0.480392	0.830189	0.217443	Kampala	| AUROC = 0.786
0	0	0.859419	Dhaka	| AUROC = 0.814
0.245098	0.660377	0.395367	Kampala	| AUROC = 0.786
0.347222	0.857143	0.0640216	Matlab	| AUROC = 0.847
0.617647	0.924528	0.130604	Kampala	| AUROC = 0.786
0.860465	0.981818	0.0920491	Banfora	| AUROC = 0.797
0.0697674	0.509091	0.53529	Banfora	| AUROC = 0.797
0.156863	0.603774	0.45662	Kampala	| AUROC = 0.786
0.744186	0.963636	0.117926	Banfora	| AUROC = 0.797
0.859649	1	0.0582611	Mbagathi	| AUROC = 0.781
0.886364	1	0.043628	Dhaka	| AUROC = 0.814
0.877193	1	0.0554588	Mbagathi	| AUROC = 0.781
0.958333	1	0.0345674	Matlab	| AUROC = 0.847
0.0454545	0.25	0.58812	Dhaka	| AUROC = 0.814
0.127907	0.563636	0.46932	Banfora	| AUROC = 0.797
0.302326	0.690909	0.374045	Banfora	| AUROC = 0.797
0.852273	1	0.0441581	Dhaka	| AUROC = 0.814
0.186275	0.603774	0.44561	Kampala	| AUROC = 0.786
0.581081	0.972222	0.130196	Karachi	| AUROC = 0.786
0.0350877	0.333333	0.708796	Mbagathi	| AUROC = 0.781
0.875	1	0.0437507	Dhaka	| AUROC = 0.814
0.209302	0.6	0.423258	Banfora	| AUROC = 0.797
0.438596	0.844444	0.240156	Mbagathi	| AUROC = 0.781
0.027027	0.179487	0.693616	Blantyre	| AUROC = 0.857
0.736842	0.933333	0.0962621	Mbagathi	| AUROC = 0.781
0.568627	0.90566	0.175869	Kampala	| AUROC = 0.786
0	0.1	0.782414	Dhaka	| AUROC = 0.814
0.0961538	0.493151	0.679261	Migori	| AUROC = 0.813
0.22973	0.846154	0.250356	Blantyre	| AUROC = 0.857
0.0576923	0.287671	0.819977	Migori	| AUROC = 0.813
0.980769	1	0.0502173	Migori	| AUROC = 0.813
0.810811	1	0.0936836	Karachi	| AUROC = 0.786
0.675676	0.974359	0.0932912	Blantyre	| AUROC = 0.857
0.153846	0.547945	0.634013	Migori	| AUROC = 0.813
0.931818	1	0.0386438	Dhaka	| AUROC = 0.814
0.136364	0.55	0.235872	Dhaka	| AUROC = 0.814
0.803922	0.943396	0.0868574	Kampala	| AUROC = 0.786
0.333333	0.857143	0.0651969	Matlab	| AUROC = 0.847
0.0232558	0.381818	0.678786	Banfora	| AUROC = 0.797
0.961538	1	0.0388084	Kilifi	| AUROC = 0.933
0.159091	0.65	0.209023	Dhaka	| AUROC = 0.814
0.509804	0.886792	0.188148	Kampala	| AUROC = 0.786
0.72093	0.927273	0.135764	Banfora	| AUROC = 0.797
0.385965	0.755556	0.277307	Mbagathi	| AUROC = 0.781
0.180556	0.714286	0.0827168	Matlab	| AUROC = 0.847
0.134615	0.506849	0.646992	Migori	| AUROC = 0.813
0.0192308	0.5	0.608701	Kilifi	| AUROC = 0.933
0.0405405	0.230769	0.669449	Blantyre	| AUROC = 0.857
0.824324	1	0.0644696	Blantyre	| AUROC = 0.857
0.833333	0.962264	0.0823755	Kampala	| AUROC = 0.786
0.139535	0.563636	0.457727	Banfora	| AUROC = 0.797
0.243243	0.846154	0.248362	Blantyre	| AUROC = 0.857
0.418919	0.897436	0.16594	Blantyre	| AUROC = 0.857
0.54386	0.866667	0.201673	Mbagathi	| AUROC = 0.781
0.192308	0.863636	0.280258	Kilifi	| AUROC = 0.933
0.44186	0.872727	0.232316	Banfora	| AUROC = 0.797
0.310811	0.722222	0.267167	Karachi	| AUROC = 0.786
0.0135135	0.166667	0.594418	Karachi	| AUROC = 0.786
0.238636	0.8	0.170661	Dhaka	| AUROC = 0.814
0.405405	0.75	0.229755	Karachi	| AUROC = 0.786
0.202703	0.555556	0.344598	Karachi	| AUROC = 0.786
0.694444	0.857143	0.0423992	Matlab	| AUROC = 0.847
0.162791	0.581818	0.450997	Banfora	| AUROC = 0.797
0.430233	0.872727	0.234028	Banfora	| AUROC = 0.797
0.558824	0.886792	0.180495	Kampala	| AUROC = 0.786
0.0576923	0.590909	0.526099	Kilifi	| AUROC = 0.933
0.263158	0.644444	0.385741	Mbagathi	| AUROC = 0.781
0.269231	0.739726	0.468345	Migori	| AUROC = 0.813
0.945946	1	0.0543484	Karachi	| AUROC = 0.786
0.461538	0.876712	0.299374	Migori	| AUROC = 0.813
0.557692	0.958904	0.223722	Migori	| AUROC = 0.813
0	0.285714	0.634597	Matlab	| AUROC = 0.847
0.333333	0.755556	0.28617	Mbagathi	| AUROC = 0.781
0.615385	0.958904	0.190167	Migori	| AUROC = 0.813
0.0405405	0.461538	0.513073	Blantyre	| AUROC = 0.857
0.162162	0.416667	0.37906	Karachi	| AUROC = 0.786
0.411765	0.773585	0.275038	Kampala	| AUROC = 0.786
0.0909091	0.4	0.370733	Dhaka	| AUROC = 0.814
0.432432	0.897436	0.16577	Blantyre	| AUROC = 0.857
0.348837	0.745455	0.323048	Banfora	| AUROC = 0.797
0.972222	1	0.032472	Matlab	| AUROC = 0.847
0.294118	0.716981	0.336845	Kampala	| AUROC = 0.786
0.0576923	0.30137	0.810989	Migori	| AUROC = 0.813
0.684211	0.911111	0.140995	Mbagathi	| AUROC = 0.781
0.513514	0.923077	0.126197	Blantyre	| AUROC = 0.857
0.421053	0.777778	0.257155	Mbagathi	| AUROC = 0.781
0.202703	0.472222	0.363634	Karachi	| AUROC = 0.786
0.555556	0.857143	0.0457006	Matlab	| AUROC = 0.847
0.337838	0.722222	0.257269	Karachi	| AUROC = 0.786
0.0384615	0.178082	0.883829	Migori	| AUROC = 0.813
0.0384615	0.191781	0.877204	Migori	| AUROC = 0.813
0.508772	0.844444	0.218467	Mbagathi	| AUROC = 0.781
0.0405405	0.277778	0.523542	Karachi	| AUROC = 0.786
0.761364	0.95	0.0508035	Dhaka	| AUROC = 0.814
0.659091	0.9	0.0561411	Dhaka	| AUROC = 0.814
0.445946	0.805556	0.214974	Karachi	| AUROC = 0.786
0.519231	1	0.0813815	Kilifi	| AUROC = 0.933
0.230769	0.684932	0.513054	Migori	| AUROC = 0.813
0.27451	0.679245	0.375662	Kampala	| AUROC = 0.786
0.539216	0.886792	0.182599	Kampala	| AUROC = 0.786
0.409091	0.9	0.110885	Dhaka	| AUROC = 0.814
0.790698	0.981818	0.104612	Banfora	| AUROC = 0.797
0	0.0666667	0.88185	Mbagathi	| AUROC = 0.781
0.108108	0.564103	0.376024	Blantyre	| AUROC = 0.857
0.0465116	0.436364	0.659792	Banfora	| AUROC = 0.797
0.263158	0.688889	0.343315	Mbagathi	| AUROC = 0.781
0.621622	1	0.124307	Karachi	| AUROC = 0.786
0.216216	0.820513	0.268412	Blantyre	| AUROC = 0.857
0.480392	0.811321	0.219527	Kampala	| AUROC = 0.786
0.0405405	0.333333	0.47569	Karachi	| AUROC = 0.786
0.310811	0.871795	0.214229	Blantyre	| AUROC = 0.857
0.194444	0.857143	0.0818766	Matlab	| AUROC = 0.847
0.727273	0.9	0.0539653	Dhaka	| AUROC = 0.814
0.245614	0.622222	0.400116	Mbagathi	| AUROC = 0.781
0.567568	0.923077	0.114099	Blantyre	| AUROC = 0.857
0.980769	1	0.0330673	Kilifi	| AUROC = 0.933
0.0961538	0.410959	0.72803	Migori	| AUROC = 0.813
0.0697674	0.490909	0.540632	Banfora	| AUROC = 0.797
0.215686	0.603774	0.419996	Kampala	| AUROC = 0.786
0.27907	0.618182	0.401114	Banfora	| AUROC = 0.797
0	0.0769231	0.833698	Blantyre	| AUROC = 0.857
1	1	0.0502173	Migori	| AUROC = 0.813
0.148649	0.666667	0.33383	Blantyre	| AUROC = 0.857
0.326923	0.821918	0.405611	Migori	| AUROC = 0.813
0.22549	0.622642	0.411057	Kampala	| AUROC = 0.786
0.767442	0.981818	0.109145	Banfora	| AUROC = 0.797
0.0769231	0.636364	0.403507	Kilifi	| AUROC = 0.933
0.959459	1	0.0491097	Karachi	| AUROC = 0.786
0.153846	0.561644	0.633405	Migori	| AUROC = 0.813
0.0909091	0.35	0.387048	Dhaka	| AUROC = 0.814
0.153846	0.60274	0.615724	Migori	| AUROC = 0.813
0.554054	0.923077	0.121097	Blantyre	| AUROC = 0.857
0.351351	0.871795	0.197139	Blantyre	| AUROC = 0.857
0.763889	0.857143	0.0399961	Matlab	| AUROC = 0.847
0.921569	1	0.0580788	Kampala	| AUROC = 0.786
0.825581	0.981818	0.0938672	Banfora	| AUROC = 0.797
0.722222	0.857143	0.0416052	Matlab	| AUROC = 0.847
0.372549	0.773585	0.298101	Kampala	| AUROC = 0.786
0.639535	0.890909	0.153065	Banfora	| AUROC = 0.797
0.102273	0.4	0.345762	Dhaka	| AUROC = 0.814
0.125	0.55	0.23918	Dhaka	| AUROC = 0.814
0.878378	1	0.0777624	Karachi	| AUROC = 0.786
0.802326	0.981818	0.10318	Banfora	| AUROC = 0.797
0.443182	0.9	0.0898029	Dhaka	| AUROC = 0.814
0.302326	0.709091	0.372759	Banfora	| AUROC = 0.797
0.243243	0.694444	0.304342	Karachi	| AUROC = 0.786
0.784091	1	0.0480164	Dhaka	| AUROC = 0.814
0.883721	0.981818	0.0846516	Banfora	| AUROC = 0.797
0.5	0.888889	0.179269	Karachi	| AUROC = 0.786
0.472222	0.857143	0.0527164	Matlab	| AUROC = 0.847
0.0945946	0.538462	0.44993	Blantyre	| AUROC = 0.857
0.337209	0.745455	0.325146	Banfora	| AUROC = 0.797
0.115385	0.506849	0.64759	Migori	| AUROC = 0.813
0.134615	0.520548	0.644961	Migori	| AUROC = 0.813
0.625	0.9	0.0615249	Dhaka	| AUROC = 0.814
0.352941	0.754717	0.305817	Kampala	| AUROC = 0.786
0.222222	0.857143	0.0746734	Matlab	| AUROC = 0.847
0.0576923	0.260274	0.835593	Migori	| AUROC = 0.813
0.986111	1	0.0319625	Matlab	| AUROC = 0.847
0	0.428571	0.503103	Matlab	| AUROC = 0.847
0.0350877	0.355556	0.706584	Mbagathi	| AUROC = 0.781
0.401961	0.773585	0.288981	Kampala	| AUROC = 0.786
0.445946	0.897436	0.160127	Blantyre	| AUROC = 0.857
0.0116279	0.218182	0.786421	Banfora	| AUROC = 0.797
0.458333	0.857143	0.0536277	Matlab	| AUROC = 0.847
0.162162	0.388889	0.397663	Karachi	| AUROC = 0.786
0.0192308	0.164384	0.891356	Migori	| AUROC = 0.813
1	1	0.0347841	Karachi	| AUROC = 0.786
0.732558	0.945455	0.124498	Banfora	| AUROC = 0.797
0.405405	0.897436	0.170014	Blantyre	| AUROC = 0.857
0.368421	0.755556	0.279893	Mbagathi	| AUROC = 0.781
0.0135135	0.194444	0.570044	Karachi	| AUROC = 0.786
0.772727	0.95	0.0484364	Dhaka	| AUROC = 0.814
0.848837	0.981818	0.0921312	Banfora	| AUROC = 0.797
0.175439	0.533333	0.450661	Mbagathi	| AUROC = 0.781
0.578431	0.924528	0.163907	Kampala	| AUROC = 0.786
0.0294118	0.245283	0.732581	Kampala	| AUROC = 0.786
0.943182	1	0.0382506	Dhaka	| AUROC = 0.814
0.166667	0.714286	0.0829992	Matlab	| AUROC = 0.847
0.0961538	0.424658	0.714662	Migori	| AUROC = 0.813
0.127451	0.54717	0.47857	Kampala	| AUROC = 0.786
0.27027	0.846154	0.230422	Blantyre	| AUROC = 0.857
0.540541	0.923077	0.124287	Blantyre	| AUROC = 0.857
0.230769	0.863636	0.25386	Kilifi	| AUROC = 0.933
0	0.0547945	0.9093	Migori	| AUROC = 0.813
0.454545	0.9	0.0887416	Dhaka	| AUROC = 0.814
0.638889	0.857143	0.0438067	Matlab	| AUROC = 0.847
0	0.0136986	0.920777	Migori	| AUROC = 0.813
0.0581395	0.490909	0.547975	Banfora	| AUROC = 0.797
0.604651	0.890909	0.162224	Banfora	| AUROC = 0.797
0.263889	0.857143	0.0691329	Matlab	| AUROC = 0.847
0.959459	1	0.0487901	Blantyre	| AUROC = 0.857
0.315789	0.755556	0.299007	Mbagathi	| AUROC = 0.781
0.460784	0.811321	0.234594	Kampala	| AUROC = 0.786
0.702703	0.974359	0.0875002	Blantyre	| AUROC = 0.857
0.147727	0.55	0.229174	Dhaka	| AUROC = 0.814
0.756757	1	0.107453	Karachi	| AUROC = 0.786
0.538462	1	0.0802215	Kilifi	| AUROC = 0.933
0.125	0.5	0.25193	Dhaka	| AUROC = 0.814
0.878378	1	0.0600341	Blantyre	| AUROC = 0.857
0.0116279	0.327273	0.711305	Banfora	| AUROC = 0.797
0	0.2	0.823623	Mbagathi	| AUROC = 0.781
0.0697674	0.563636	0.509239	Banfora	| AUROC = 0.797
0	0.0888889	0.879209	Mbagathi	| AUROC = 0.781
0.431818	0.9	0.0929392	Dhaka	| AUROC = 0.814
0.256757	0.694444	0.304252	Karachi	| AUROC = 0.786
0.175676	0.692308	0.321911	Blantyre	| AUROC = 0.857
0.472973	0.923077	0.153643	Blantyre	| AUROC = 0.857
0.403846	0.835616	0.366309	Migori	| AUROC = 0.813
0.295455	0.85	0.146542	Dhaka	| AUROC = 0.814
0.25	0.712329	0.486893	Migori	| AUROC = 0.813
0.0961538	0.39726	0.741428	Migori	| AUROC = 0.813
0.121622	0.666667	0.336537	Blantyre	| AUROC = 0.857
0.953488	1	0.056138	Banfora	| AUROC = 0.797
0.920455	1	0.0391106	Dhaka	| AUROC = 0.814
0.0405405	0.205128	0.673234	Blantyre	| AUROC = 0.857
0.0116279	0.181818	0.794141	Banfora	| AUROC = 0.797
0.769231	1	0.04799	Kilifi	| AUROC = 0.933
0.267442	0.618182	0.401983	Banfora	| AUROC = 0.797
0.352273	0.85	0.123612	Dhaka	| AUROC = 0.814
1	1	0.0382883	Blantyre	| AUROC = 0.857
0.727273	0.95	0.0529172	Dhaka	| AUROC = 0.814
0.716216	1	0.0803356	Blantyre	| AUROC = 0.857
0.348837	0.763636	0.32043	Banfora	| AUROC = 0.797
0.0192308	0.454545	0.651141	Kilifi	| AUROC = 0.933
0.902778	1	0.0368394	Matlab	| AUROC = 0.847
0.662162	1	0.122472	Karachi	| AUROC = 0.786
0.488372	0.890909	0.212149	Banfora	| AUROC = 0.797
0.216216	0.611111	0.33239	Karachi	| AUROC = 0.786
0.0405405	0.410256	0.532076	Blantyre	| AUROC = 0.857
0.930556	1	0.0350028	Matlab	| AUROC = 0.847
0.715686	0.924528	0.104832	Kampala	| AUROC = 0.786
0.0392157	0.396226	0.642268	Kampala	| AUROC = 0.786
0.216216	0.846154	0.266171	Blantyre	| AUROC = 0.857
0.534091	0.9	0.0733372	Dhaka	| AUROC = 0.814
0.649123	0.911111	0.149921	Mbagathi	| AUROC = 0.781
0.95098	1	0.0511323	Kampala	| AUROC = 0.786
0	0	0.934375	Migori	| AUROC = 0.813
0.22807	0.555556	0.426119	Mbagathi	| AUROC = 0.781
0.0576923	0.273973	0.830135	Migori	| AUROC = 0.813
1	1	0.0319625	Matlab	| AUROC = 0.847
0.674419	0.890909	0.146226	Banfora	| AUROC = 0.797
0.290698	0.672727	0.383352	Banfora	| AUROC = 0.797
0.75	0.857143	0.0405953	Matlab	| AUROC = 0.847
0.392157	0.773585	0.290227	Kampala	| AUROC = 0.786
0.715909	0.9	0.0540513	Dhaka	| AUROC = 0.814
0.378378	0.75	0.235965	Karachi	| AUROC = 0.786
0	0	0.810784	Karachi	| AUROC = 0.786
0.942308	1	0.0397361	Kilifi	| AUROC = 0.933
0.511364	0.9	0.0772054	Dhaka	| AUROC = 0.814
0.842105	1	0.0674136	Mbagathi	| AUROC = 0.781
0.297297	0.871795	0.222422	Blantyre	| AUROC = 0.857
0.204545	0.75	0.188445	Dhaka	| AUROC = 0.814
0.905405	1	0.0697201	Karachi	| AUROC = 0.786
0.152778	0.714286	0.0857111	Matlab	| AUROC = 0.847
0.135135	0.666667	0.334726	Blantyre	| AUROC = 0.857
0.631579	0.888889	0.155412	Mbagathi	| AUROC = 0.781
0.615385	1	0.0664933	Kilifi	| AUROC = 0.933
0.194444	0.714286	0.0824684	Matlab	| AUROC = 0.847
0.333333	0.754717	0.312336	Kampala	| AUROC = 0.786
0	0.0684932	0.907442	Migori	| AUROC = 0.813
0.702703	1	0.0816076	Blantyre	| AUROC = 0.857
0.77027	1	0.0709578	Blantyre	| AUROC = 0.857
0.651163	0.890909	0.149079	Banfora	| AUROC = 0.797
0.477273	0.9	0.0788947	Dhaka	| AUROC = 0.814
0	0.179487	0.755305	Blantyre	| AUROC = 0.857
0.0784314	0.471698	0.583642	Kampala	| AUROC = 0.786
0.0588235	0.45283	0.628918	Kampala	| AUROC = 0.786
0.113636	0.45	0.289824	Dhaka	| AUROC = 0.814
0.153846	0.575342	0.620656	Migori	| AUROC = 0.813
0.108108	0.589744	0.36521	Blantyre	| AUROC = 0.857
0.513889	0.857143	0.0491466	Matlab	| AUROC = 0.847
0.372093	0.781818	0.307967	Banfora	| AUROC = 0.797
0.709302	0.927273	0.136263	Banfora	| AUROC = 0.797
0	0.166667	0.621792	Karachi	| AUROC = 0.786
0.418919	0.777778	0.222838	Karachi	| AUROC = 0.786
0.0348837	0.381818	0.670389	Banfora	| AUROC = 0.797
0.0384615	0.232877	0.846743	Migori	| AUROC = 0.813
0	0.0821918	0.905247	Migori	| AUROC = 0.813
0.307692	0.808219	0.42335	Migori	| AUROC = 0.813
1	1	0.0330673	Kilifi	| AUROC = 0.933
0.579545	0.9	0.0678005	Dhaka	| AUROC = 0.814
0.5	0.857143	0.0496161	Matlab	| AUROC = 0.847
0.431373	0.811321	0.258816	Kampala	| AUROC = 0.786
0.916667	1	0.0354247	Matlab	| AUROC = 0.847
0.245098	0.679245	0.388039	Kampala	| AUROC = 0.786
0.0795455	0.3	0.467958	Dhaka	| AUROC = 0.814
0.872549	0.981132	0.0652788	Kampala	| AUROC = 0.786
0.736842	0.911111	0.108839	Mbagathi	| AUROC = 0.781
0.909091	1	0.0423741	Dhaka	| AUROC = 0.814
0.202703	0.5	0.360045	Karachi	| AUROC = 0.786
0.837209	0.981818	0.0931943	Banfora	| AUROC = 0.797
0.288462	0.739726	0.464488	Migori	| AUROC = 0.813
0.635135	1	0.123785	Karachi	| AUROC = 0.786
0.0681818	0.3	0.507156	Dhaka	| AUROC = 0.814
0	0.363636	0.820613	Kilifi	| AUROC = 0.933
0.147059	0.584906	0.463645	Kampala	| AUROC = 0.786
0	0.142857	0.704522	Matlab	| AUROC = 0.847
0.829545	1	0.0450644	Dhaka	| AUROC = 0.814
0.637255	0.924528	0.120484	Kampala	| AUROC = 0.786
0.0454545	0.2	0.607448	Dhaka	| AUROC = 0.814
0.421053	0.822222	0.247166	Mbagathi	| AUROC = 0.781
0.791667	0.857143	0.0393633	Matlab	| AUROC = 0.847
0	0.136364	0.86777	Kilifi	| AUROC = 0.933
0.480769	0.876712	0.299028	Migori	| AUROC = 0.813
0.350877	0.755556	0.282702	Mbagathi	| AUROC = 0.781
0.662162	0.948718	0.0943026	Blantyre	| AUROC = 0.857
0.711538	0.986301	0.125794	Migori	| AUROC = 0.813
0.470588	0.811321	0.234334	Kampala	| AUROC = 0.786
0.590909	0.9	0.0651337	Dhaka	| AUROC = 0.814
0.888889	1	0.0378294	Matlab	| AUROC = 0.847
0.509804	0.849057	0.193929	Kampala	| AUROC = 0.786
0.189189	0.444444	0.37366	Karachi	| AUROC = 0.786
0.364865	0.871795	0.191822	Blantyre	| AUROC = 0.857
0.634615	1	0.0622823	Kilifi	| AUROC = 0.933
0.0350877	0.4	0.627925	Mbagathi	| AUROC = 0.781
0.442308	0.863014	0.334041	Migori	| AUROC = 0.813
0.442308	0.876712	0.329456	Migori	| AUROC = 0.813
0.77907	0.981818	0.105882	Banfora	| AUROC = 0.797
0	0.0277778	0.808098	Karachi	| AUROC = 0.786
0.383721	0.781818	0.301331	Banfora	| AUROC = 0.797
0.121622	0.388889	0.403249	Karachi	| AUROC = 0.786
0.27907	0.636364	0.400307	Banfora	| AUROC = 0.797
0.00980392	0.0566038	0.868996	Kampala	| AUROC = 0.786
0.824324	1	0.0924598	Karachi	| AUROC = 0.786
0.680556	0.857143	0.0424408	Matlab	| AUROC = 0.847
0.947368	1	0.0427888	Mbagathi	| AUROC = 0.781
0	0.102564	0.802587	Blantyre	| AUROC = 0.857
0.372549	0.754717	0.299736	Kampala	| AUROC = 0.786
0.557692	0.945205	0.233063	Migori	| AUROC = 0.813
0.596491	0.866667	0.17415	Mbagathi	| AUROC = 0.781
0.546512	0.890909	0.186987	Banfora	| AUROC = 0.797
0.743243	1	0.0731915	Blantyre	| AUROC = 0.857
0	0.138889	0.630944	Karachi	| AUROC = 0.786
0.235294	0.660377	0.397749	Kampala	| AUROC = 0.786
0.730769	1	0.051215	Kilifi	| AUROC = 0.933
0.488636	0.9	0.0787035	Dhaka	| AUROC = 0.814
0.538462	0.90411	0.266788	Migori	| AUROC = 0.813
0.0196078	0.169811	0.785104	Kampala	| AUROC = 0.786
0.0116279	0.145455	0.827462	Banfora	| AUROC = 0.797
0.378378	0.897436	0.176232	Blantyre	| AUROC = 0.857
0.418605	0.836364	0.255825	Banfora	| AUROC = 0.797
0.473684	0.844444	0.230614	Mbagathi	| AUROC = 0.781
0.0196078	0.188679	0.77156	Kampala	| AUROC = 0.786
0.75	1	0.106587	Migori	| AUROC = 0.813
0.0701754	0.422222	0.595809	Mbagathi	| AUROC = 0.781
0.0227273	0.2	0.670571	Dhaka	| AUROC = 0.814
0.176471	0.603774	0.449115	Kampala	| AUROC = 0.786
0.581395	0.890909	0.181334	Banfora	| AUROC = 0.797
0.0576923	0.315068	0.798778	Migori	| AUROC = 0.813
0.594595	0.948718	0.10433	Blantyre	| AUROC = 0.857
0.202703	0.583333	0.34277	Karachi	| AUROC = 0.786
0.0961538	0.681818	0.399331	Kilifi	| AUROC = 0.933
0.0138889	0.571429	0.435932	Matlab	| AUROC = 0.847
0.681818	0.9	0.0555129	Dhaka	| AUROC = 0.814
0.127451	0.566038	0.478147	Kampala	| AUROC = 0.786
0.538462	0.917808	0.256733	Migori	| AUROC = 0.813
0.894737	1	0.0519597	Mbagathi	| AUROC = 0.781
0.807692	1	0.0468926	Kilifi	| AUROC = 0.933
0.662791	0.890909	0.147206	Banfora	| AUROC = 0.797
0.157895	0.488889	0.489217	Mbagathi	| AUROC = 0.781
0.153846	0.616438	0.611884	Migori	| AUROC = 0.813
0	0	0.932733	Mbagathi	| AUROC = 0.781
0.360465	0.781818	0.315305	Banfora	| AUROC = 0.797
0.0294118	0.320755	0.710632	Kampala	| AUROC = 0.786
0	0.272727	0.841426	Kilifi	| AUROC = 0.933
0.976744	1	0.0472976	Banfora	| AUROC = 0.797
0.122807	0.444444	0.536934	Mbagathi	| AUROC = 0.781
0.313725	0.716981	0.329739	Kampala	| AUROC = 0.786
0.421569	0.792453	0.27074	Kampala	| AUROC = 0.786
0.193182	0.75	0.191612	Dhaka	| AUROC = 0.814
0.0116279	0.290909	0.749324	Banfora	| AUROC = 0.797
0.675676	0.948718	0.0939084	Blantyre	| AUROC = 0.857
0.94186	1	0.0597255	Banfora	| AUROC = 0.797
0.159091	0.6	0.213317	Dhaka	| AUROC = 0.814
0.378378	0.722222	0.24528	Karachi	| AUROC = 0.786
0.0113636	0.15	0.682576	Dhaka	| AUROC = 0.814
1	1	0.0392345	Banfora	| AUROC = 0.797
0.25	0.8	0.169885	Dhaka	| AUROC = 0.814
0.122807	0.466667	0.522629	Mbagathi	| AUROC = 0.781
0.153846	0.534247	0.6408	Migori	| AUROC = 0.813
0.25	1	0.190041	Kilifi	| AUROC = 0.933
0.666667	0.911111	0.146107	Mbagathi	| AUROC = 0.781
0.0697674	0.527273	0.534671	Banfora	| AUROC = 0.797
0.490196	0.830189	0.213048	Kampala	| AUROC = 0.786
0.181818	0.65	0.2035	Dhaka	| AUROC = 0.814
0.912281	1	0.044768	Mbagathi	| AUROC = 0.781
0.0405405	0.333333	0.589023	Blantyre	| AUROC = 0.857
0.0405405	0.25641	0.650428	Blantyre	| AUROC = 0.857
0.315789	0.733333	0.314244	Mbagathi	| AUROC = 0.781
0.5	0.90411	0.27189	Migori	| AUROC = 0.813
0.116279	0.563636	0.477701	Banfora	| AUROC = 0.797
0	0.0410959	0.912677	Migori	| AUROC = 0.813
0.0784314	0.45283	0.596852	Kampala	| AUROC = 0.786
0.284091	0.85	0.149837	Dhaka	| AUROC = 0.814
0.135135	0.388889	0.400608	Karachi	| AUROC = 0.786
0.653846	1	0.0611469	Kilifi	| AUROC = 0.933
0.833333	0.857143	0.0390145	Matlab	| AUROC = 0.847
0.324324	0.722222	0.263316	Karachi	| AUROC = 0.786
0.696078	0.924528	0.108743	Kampala	| AUROC = 0.786
0.865385	1	0.0700604	Migori	| AUROC = 0.813
0.227273	0.8	0.176889	Dhaka	| AUROC = 0.814
0.583333	0.857143	0.0448698	Matlab	| AUROC = 0.847
0.108108	0.641026	0.343892	Blantyre	| AUROC = 0.857
0.115385	0.493151	0.654333	Migori	| AUROC = 0.813
0.805556	0.857143	0.0393289	Matlab	| AUROC = 0.847
0.964912	1	0.0416239	Mbagathi	| AUROC = 0.781
0.00980392	0.0377358	0.869132	Kampala	| AUROC = 0.786
0.364865	0.722222	0.246515	Karachi	| AUROC = 0.786
0.5	0.890909	0.211759	Banfora	| AUROC = 0.797
0.432432	0.805556	0.219327	Karachi	| AUROC = 0.786
0.826923	1	0.0461924	Kilifi	| AUROC = 0.933
0.0909091	0.3	0.435367	Dhaka	| AUROC = 0.814
0.557692	1	0.0788367	Kilifi	| AUROC = 0.933
0.608108	0.972222	0.125439	Karachi	| AUROC = 0.786
0.882353	0.981132	0.0648648	Kampala	| AUROC = 0.786
0.569767	0.890909	0.183343	Banfora	| AUROC = 0.797
0.159091	0.55	0.229013	Dhaka	| AUROC = 0.814
0.0833333	0.714286	0.143171	Matlab	| AUROC = 0.847
0.0116279	0.236364	0.77863	Banfora	| AUROC = 0.797
0.613636	0.9	0.063718	Dhaka	| AUROC = 0.814
0.108108	0.615385	0.357023	Blantyre	| AUROC = 0.857
0	0	0.903179	Matlab	| AUROC = 0.847
0.121622	0.361111	0.410691	Karachi	| AUROC = 0.786
0.689189	0.974359	0.0911758	Blantyre	| AUROC = 0.857
0.465909	0.9	0.0817277	Dhaka	| AUROC = 0.814
0	0.109589	0.905154	Migori	| AUROC = 0.813
0.189189	0.717949	0.309898	Blantyre	| AUROC = 0.857
0.284314	0.716981	0.348349	Kampala	| AUROC = 0.786
0.568182	0.9	0.0704417	Dhaka	| AUROC = 0.814
0.5	0.876712	0.279557	Migori	| AUROC = 0.813
0.230769	0.657534	0.563549	Migori	| AUROC = 0.813
0.529412	0.886792	0.182764	Kampala	| AUROC = 0.786
0.923077	1	0.0419484	Kilifi	| AUROC = 0.933
0.797297	1	0.0679536	Blantyre	| AUROC = 0.857
0.540541	0.972222	0.131388	Karachi	| AUROC = 0.786
0.244186	0.6	0.413506	Banfora	| AUROC = 0.797
0.269231	0.726027	0.473438	Migori	| AUROC = 0.813
0.391892	0.75	0.231969	Karachi	| AUROC = 0.786
0.54902	0.886792	0.182433	Kampala	| AUROC = 0.786
0.965116	1	0.0491898	Banfora	| AUROC = 0.797
0.862745	0.981132	0.0756372	Kampala	| AUROC = 0.786
0	0.111111	0.868814	Mbagathi	| AUROC = 0.781
0.72973	1	0.0750665	Blantyre	| AUROC = 0.857
0.00980392	0.132075	0.803066	Kampala	| AUROC = 0.786
0	0.111111	0.639727	Karachi	| AUROC = 0.786
0.621622	0.948718	0.102639	Blantyre	| AUROC = 0.857
0.716216	1	0.118273	Karachi	| AUROC = 0.786
0.523256	0.890909	0.204901	Banfora	| AUROC = 0.797
0.230769	1	0.219019	Kilifi	| AUROC = 0.933
0.236111	0.857143	0.0716666	Matlab	| AUROC = 0.847
0.125	0.714286	0.0990712	Matlab	| AUROC = 0.847
0.732558	0.927273	0.125022	Banfora	| AUROC = 0.797
0.230769	0.643836	0.571436	Migori	| AUROC = 0.813
0.0810811	0.538462	0.463155	Blantyre	| AUROC = 0.857
0.333333	0.735849	0.316262	Kampala	| AUROC = 0.786
0.736842	0.955556	0.0946795	Mbagathi	| AUROC = 0.781
0.298246	0.733333	0.314748	Mbagathi	| AUROC = 0.781
0.865385	1	0.0454896	Kilifi	| AUROC = 0.933
0	0.123288	0.903907	Migori	| AUROC = 0.813
0	0.222222	0.817867	Mbagathi	| AUROC = 0.781
0.189189	0.74359	0.309115	Blantyre	| AUROC = 0.857
0.0568182	0.25	0.558103	Dhaka	| AUROC = 0.814
0.364865	0.897436	0.176474	Blantyre	| AUROC = 0.857
0.823529	0.962264	0.0835333	Kampala	| AUROC = 0.786
0.0555556	0.714286	0.234307	Matlab	| AUROC = 0.847
0.263158	0.622222	0.390953	Mbagathi	| AUROC = 0.781
0.961538	1	0.0549803	Migori	| AUROC = 0.813
0.960784	1	0.0492389	Kampala	| AUROC = 0.786
0.325581	0.745455	0.330398	Banfora	| AUROC = 0.797
0	0.0512821	0.861613	Blantyre	| AUROC = 0.857
0.0116279	0.2	0.791794	Banfora	| AUROC = 0.797
0.0945946	0.361111	0.425997	Karachi	| AUROC = 0.786
0.416667	0.857143	0.0605096	Matlab	| AUROC = 0.847
0.864865	1	0.0613865	Blantyre	| AUROC = 0.857
0.290698	0.654545	0.395577	Banfora	| AUROC = 0.797
0	0.266667	0.790458	Mbagathi	| AUROC = 0.781
0.0576923	0.356164	0.779868	Migori	| AUROC = 0.813
0.406977	0.8	0.287169	Banfora	| AUROC = 0.797
0.0769231	0.383562	0.759442	Migori	| AUROC = 0.813
0.162162	0.666667	0.326686	Blantyre	| AUROC = 0.857
0.526316	0.866667	0.205249	Mbagathi	| AUROC = 0.781
0.202703	0.611111	0.340091	Karachi	| AUROC = 0.786
0.326923	0.808219	0.418368	Migori	| AUROC = 0.813
0.576923	0.958904	0.216736	Migori	| AUROC = 0.813
0.0877193	0.444444	0.564925	Mbagathi	| AUROC = 0.781
0.22807	0.577778	0.421367	Mbagathi	| AUROC = 0.781
0.173077	0.630137	0.584981	Migori	| AUROC = 0.813
0.930233	1	0.0606839	Banfora	| AUROC = 0.797
0.117647	0.528302	0.528994	Kampala	| AUROC = 0.786
0.0568182	0.3	0.524568	Dhaka	| AUROC = 0.814
0.403846	0.863014	0.348039	Migori	| AUROC = 0.813
0.465116	0.890909	0.216328	Banfora	| AUROC = 0.797
0.25	0.857143	0.0700375	Matlab	| AUROC = 0.847
0.402778	0.857143	0.0605607	Matlab	| AUROC = 0.847
0.284314	0.698113	0.367422	Kampala	| AUROC = 0.786
0.230769	0.69863	0.508791	Migori	| AUROC = 0.813
0.903846	1	0.0438637	Kilifi	| AUROC = 0.933
0.153846	0.818182	0.305571	Kilifi	| AUROC = 0.933
0.0384615	0.219178	0.854421	Migori	| AUROC = 0.813
0.673077	1	0.0610003	Kilifi	| AUROC = 0.933
0.901961	0.981132	0.0623922	Kampala	| AUROC = 0.786

[truncated: 111 more sheets: figure_s1b, figure_s2ab_preds, figure_s2a, figure_s2b, figure_s2cd, figure_s2e, figure_s3abcd, figure_2e, figure_s3ef, figure_s3g, figure_s3h, figure_s4, figure_s5, figure_s6, figure_2f, figure_2g, figure_2h, figure_2i_glycerolipids, figure_2i_phospholipids, figure_2j …]
